# Supplementary material for: Profiling microbial communities in an extremely acidic environment influenced by a cold natural carbon dioxide spring: A study of the Mefite in Ansanto Valley, Southern Italy
Source: Environ Microbiol Rep. 2024 Feb 26;16(1):e13241. doi: 10.1111/1758-2229.13241 (PMC10895555; doi:10.1111/1758-2229.13241)
Supplement: Supplementary file 3 — Table S3. List of prokaryotic Operational Taxonomic Units (OTUs) identified using high‐throughput sequencing data through metabarcoding analysis of 16S rRNA marker, showing relative frequencies per site (duplicates treated as a single sample). [file EMI4-16-e13241-s006.xlsx]

## Sheet: Genus
Microbial community profiling in an extremely acidic environment interested by cold natural carbon dioxide spring: the case of the Mefite of the Ansanto Valley (southern Italy).
Olga De Castro, Mariano Avino, Federica Carraturo, Emanuela Di Iorio, Donato Giovannelli, Michele Innangi, Bruno Menale, Nicolina Mormile, Jacopo Troisi, Marco Guida.
Table S3. List of prokaryotic Operational Taxonomic Units (OTUs) identified using high-throughput sequencing data through metabarcoding analysis of 16S rRNA marker, showing relative frequencies per sites (duplicates treated as a single sample).
					Frequency of OTUs
Phylum	Class	Order	Family	Taxon	A	B	C	TOT
Actinobacteriota	Actinobacteria	Actinomycetales	Actinomycetaceae	Actinomyces	0	0	0.003718	0.001239
Actinobacteriota	Actinobacteria	Corynebacteriales	Corynebacteriaceae	Corynebacterium	0.009733	0.002572	0.134106	0.048804
Actinobacteriota	Actinobacteria	Corynebacteriales	Corynebacteriaceae	Lawsonella	0.000681	0.001637	0.001811	0.001376
Actinobacteriota	Actinobacteria	Corynebacteriales	Corynebacteriaceae	Other	0.025967	0.122142	0.032392	0.060167
Actinobacteriota	Actinobacteria	Corynebacteriales	Dietziaceae	Dietzia	0.002472	0	0	0.000824
Actinobacteriota	Actinobacteria	Micrococcales	Brevibacteriaceae	Brevibacterium	0.020283	0	0	0.006761
Actinobacteriota	Actinobacteria	Micrococcales	Dermabacteraceae	Brachybacterium	0	0.022446	0	0.007482
Actinobacteriota	Actinobacteria	Micrococcales	Intrasporangiaceae	Ambiguous Taxa	0	0.030302	0	0.010101
Actinobacteriota	Actinobacteria	Micrococcales	Microbacteriaceae	Other	0	0	0.004004	0.001335
Actinobacteriota	Actinobacteria	Micrococcales	Micrococcaceae	Arthrobacter	0.018512	0	0.000038	0.006183
Actinobacteriota	Actinobacteria	Micrococcales	Micrococcaceae	Micrococcus	0	0.031143	0.002822	0.011322
Actinobacteriota	Actinobacteria	Actinomycetales	Micrococcaceae	Rothia	0.136572	0.039560	0	0.058711
Actinobacteriota	Actinobacteria	Propionibacteriales	Nocardioidaceae	Nocardioides	0	0.081365	0.008522	0.029962
Actinobacteriota	Actinobacteria	Propionibacteriales	Propionibacteriaceae	Cutibacterium	0.000701	0.000514	0.000305	0.000507
Actinobacteriota	Actinobacteria	Streptomycetales	Streptomycetaceae	Streptomyces	0.019719	0	0	0.006573
Bacteroidota	Bacteroidia	Bacteroidales	Porphyromonadaceae	Porphyromonas	0	0	0.003146	0.001049
Bacteroidota	Bacteroidia	Bacteroidales	Prevotellaceae	Prevotella	0	0.018705	0.011973	0.010226
Bacteroidota	Bacteroidia	Cytophagales	Hymenobacteraceae	Hymenobacter	0.00946	0	0	0.003153
Bacteroidota	Bacteroidia	Flavobacteriales	Flavobacteriaceae	Capnocytophaga	0	0	0.014337	0.004779
Bdellovibrionota	Bdellovibrionia	Bdellovibrionales	Bdellovibrionaceae	Bdellovibrio	0	0	0.006959	0.002320
Bdellovibrionota	Oligoflexia	0319-6G20 (Oligoflexia)	0319-6G20 (Oligoflexia)	0319-6G20 (Oligoflexia)	0	0	0.001010	0.000337
Campilobacterota	Campylobacteria	Campylobacterales	Campylobacteraceae	Campylobacter	0.010044	0	0	0.003348
Chloroflexi	Chloroflexia	Thermomicrobiales	JG30-KF-CM45 (Thermomicrobiales)	JG30-KF-CM45 (Thermomicrobiales)	0	0	0.002288	0.000763
Cyanobacteria	Cyanobacteriia	Chloroplast	Chloroplast	Chloroplast	0	0.002338	0.131342	0.044560
Cyanobacteria	Cyanobacteriia	Incertae Sedis (Oxyphotobacteria)	Unknown Family	Phormidium SAG 37.90	0	0.015805	0	0.005268
Deinococcota	Deinococci	Thermales	Thermaceae	Thermus	0.043779	0	0	0.014593
Firmicutes	Bacilli	Alicyclobacillales	Alicyclobacillaceae	Acidibacillus	0	0	0.001468	0.000489
Firmicutes	Bacilli	Alicyclobacillales	Alicyclobacillaceae	Alicyclobacillus	0	0	0.000991	0.000330
Firmicutes	Bacilli	Bacillales	Bacillaceae	Bacillus	0.000233	0.034463	0	0.011565
Firmicutes	Bacilli	Lactobacillales	Carnobacteriaceae	Granulicatella	0	0.007622	0.035728	0.014450
Firmicutes	Bacilli	Lactobacillales	Enterococcaceae	Enterococcus	0	0.000608	0.001754	0.000787
Firmicutes	Bacilli	Lactobacillales	Listeriaceae	Brochothrix	0.005236	0	0.000076	0.001771
Firmicutes	Bacilli	Lactobacillales	Streptococcaceae	Streptococcus	0.073425	0.069254	0.038989	0.060556
Firmicutes	Bacilli	Staphylococcales	Gemellaceae	Gemella	0	0.017676	0.007531	0.008402
Firmicutes	Bacilli	Staphylococcales	Staphylococcaceae	Staphylococcus	0.152885	0.058873	0.105184	0.105647
Firmicutes	Clostridia	Clostridiales	Caloramatoraceae	Fonticella	0.002122	0	0	0.000707
Firmicutes	Clostridia	Clostridiales	Clostridiaceae	Clostridium sensu stricto 1	0	0	0.001487	0.000496
Firmicutes	Clostridia	Lachnospirales	Lachnospiraceae	Other	0.045453	0	0	0.015151
Firmicutes	Clostridia	Peptostreptococcales-Tissierellales	Peptostreptococcales-Tissierellales	Anaerococcus	0	0.003601	0.031553	0.011718
Firmicutes	Clostridia	Peptostreptococcales-Tissierellales	Peptostreptococcales-Tissierellales	Finegoldia	0.003134	0	0.040495	0.014543
Firmicutes	Clostridia	Peptostreptococcales-Tissierellales	Peptostreptococcales-Tissierellales	Peptoniphilus	0.020984	0	0.004557	0.008514
Firmicutes	Desulfitobacteriia	Desulfitobacteriales	Desulfitobacteriaceae	Desulfitobacterium	0	0	0.001430	0.000477
Firmicutes	Desulfitobacteriia	Desulfitobacteriales	Desulfitobacteriaceae	Desulfosporosinus	0.000662	0.000421	0.004194	0.001759
Firmicutes	Desulfotomaculia	Desulfotomaculales	Desulfotomaculales	Pelotomaculum	0.002044	0	0	0.000681
Firmicutes	Negativicutes	Veillonellales-Selenomonadales	Veillonellaceae	Veillonella	0.008526	0	0.027225	0.011917
Firmicutes	Sulfobacillia	Sulfobacillales	Sulfobacillaceae	Sulfobacillus	0.000039	0	0.047473	0.015837
Patescibacteria	Saccharimonadia	Saccharimonadales	Saccharimonadales	Saccharimonadales	0.001985	0	0	0.000662
Proteobacteria	Alphaproteobacteria	Caulobacterales	Caulobacteraceae	Brevundimonas	0.014424	0.019920	0	0.011448
Proteobacteria	Alphaproteobacteria	Rhizobiales	Beijerinckiaceae	Bosea	0	0	0.017102	0.005701
Proteobacteria	Alphaproteobacteria	Rhizobiales	Beijerinckiaceae	Methylobacterium-Methylorubrum	0.071323	0.007575	0	0.026299
Proteobacteria	Alphaproteobacteria	Rhizobiales	Rhizobiaceae	Allorhizobium-Neorhizobium-Pararhizobium-Rhizobium	0	0	0.003737	0.001246
Proteobacteria	Alphaproteobacteria	Rhodobacterales	Rhodobacteraceae	Falsirhodobacter	0	0	0.001506	0.000502
Proteobacteria	Alphaproteobacteria	Rhodobacterales	Rhodobacteraceae	Paracoccus	0.013412	0.000935	0.044880	0.019742
Proteobacteria	Alphaproteobacteria	Rhodobacterales	Rhodobacteraceae	Other	0	0	0.010410	0.003470
Proteobacteria	Alphaproteobacteria	Sphingomonadales	Sphingomonadaceae	Novosphingobium	0.010239	0	0.000496	0.003578
Proteobacteria	Alphaproteobacteria	Sphingomonadales	Sphingomonadaceae	Sphingobium	0.001635	0	0	0.000545
Proteobacteria	Alphaproteobacteria	Sphingomonadales	Sphingomonadaceae	Sphingomonas	0.004380	0	0.023031	0.009137
Proteobacteria	Alphaproteobacteria	Sphingomonadales	Sphingomonadaceae	Other	0	0.005611	0	0.001870
Proteobacteria	Gammaproteobacteria	Acidithiobacillales	Acidithiobacillaceae	Acidithiobacillus	0	0.015712	0	0.005237
Proteobacteria	Gammaproteobacteria	Aeromonadales	Aeromonadaceae	Aeromonas	0.004574	0	0.000019	0.001531
Proteobacteria	Gammaproteobacteria	Alteromonadales	Psychromonadaceae	Psychromonas	0.007514	0	0	0.002505
Proteobacteria	Gammaproteobacteria	Alteromonadales	Shewanellaceae	Shewanella	0	0.008323	0.002116	0.003480
Proteobacteria	Gammaproteobacteria	Burkholderiales	Burkholderiaceae	Cupriavidus	0	0.002946	0	0.000982
Proteobacteria	Gammaproteobacteria	Burkholderiales	Methylophilaceae	Methylobacillus	0	0.003788	0	0.001263
Proteobacteria	Gammaproteobacteria	Burkholderiales	Neisseriaceae	Neisseria	0	0.012345	0	0.004115
Proteobacteria	Gammaproteobacteria	Burkholderiales	Nitrosomonadaceae	MND1	0	0.007248	0	0.002416
Proteobacteria	Gammaproteobacteria	Burkholderiales	Rhodocyclaceae	Dechloromonas	0.009499	0	0	0.003166
Proteobacteria	Gammaproteobacteria	Cellvibrionales	Cellvibrionaceae	Cellvibrio	0	0.010428	0	0.003476
Proteobacteria	Gammaproteobacteria	Pasteurellales	Pasteurellaceae	Aggregatibacter	0	0	0.005910	0.001970
Proteobacteria	Gammaproteobacteria	Pasteurellales	Pasteurellaceae	Haemophilus	0.001032	0.010381	0.034890	0.015434
Proteobacteria	Gammaproteobacteria	Pseudomonadales	Moraxellaceae	Acinetobacter	0.054660	0.073369	0.046825	0.058285
Proteobacteria	Gammaproteobacteria	Pseudomonadales	Moraxellaceae	Psychrobacter	0	0	0.001468	0.000489
Proteobacteria	Gammaproteobacteria	Pseudomonadales	Pseudomonadaceae	Pseudomonas	0.003212	0	0.004747	0.002653
Proteobacteria	Gammaproteobacteria	Xanthomonadales	Xanthomonadaceae	Pseudoxanthomonas	0.016565	0	0	0.005522
Thermoplasmatota	Thermoplasmata	Thermoplasmatales	Ferroplasmaceae	Ferroplasma	0	0.038952	0.093096	0.044016
Thermotogota	Thermotogae	Mesoaciditogales	Mesoaciditogaceae	Mesoaciditoga	0	0.002057	0	0.000686
				Unassigned; Other	0.172876	0.219359	0.000858	0.131031
					A	B	C	TOT
Total					0.999996	0.999996	0.999999	0.999997
TOT, total OTU frequency of the taxon, divided by the three points
Total, total frequency of OTUs for each column

## Sheet: Family
Microbial community profiling in an extremely acidic environment interested by cold natural carbon dioxide spring: the case of the Mefite of the Ansanto Valley (southern Italy).
Olga De Castro, Mariano Avino, Federica Carraturo, Emanuela Di Iorio, Donato Giovannelli, Michele Innangi, Bruno Menale, Nicolina Mormile, Jacopo Troisi, Marco Guida.
Table S3. List of prokaryotic Operational Taxonomic Units (OTUs) identified using high-throughput sequencing data through metabarcoding analysis of 16S rRNA marker, showing relative frequencies per sites (duplicates treated as a single sample).
				Frequency of OTUs
Phylum	Class	Order	Taxon	A	B	C	TOT
Actinobacteriota	Actinobacteria	Actinomycetales	Actinomycetaceae	0	0	0.003718	0.001239
Actinobacteriota	Actinobacteria	Corynebacteriales	Corynebacteriaceae	0.036382	0.126350	0.168309	0.110347
Actinobacteriota	Actinobacteria	Corynebacteriales	Dietziaceae	0.002472	0	0	0.000824
Actinobacteriota	Actinobacteria	Micrococcales	Brevibacteriaceae	0.020283	0	0	0.006761
Actinobacteriota	Actinobacteria	Micrococcales	Dermabacteraceae	0	0.022446	0	0.007482
Actinobacteriota	Actinobacteria	Micrococcales	Intrasporangiaceae	0	0.030302	0	0.010101
Actinobacteriota	Actinobacteria	Micrococcales	Microbacteriaceae	0	0	0.004004	0.001335
Actinobacteriota	Actinobacteria	Micrococcales	Micrococcaceae	0.155084	0.070704	0.002860	0.076216
Actinobacteriota	Actinobacteria	Propionibacteriales	Nocardioidaceae	0	0.081365	0.008522	0.029962
Actinobacteriota	Actinobacteria	Propionibacteriales	Propionibacteriaceae	0.000701	0.000514	0.000305	0.000507
Actinobacteriota	Actinobacteria	Streptomycetales	Streptomycetaceae	0.019719	0	0	0.006573
Bacteroidota	Bacteroidia	Bacteroidales	Porphyromonadaceae	0	0	0.003146	0.001049
Bacteroidota	Bacteroidia	Bacteroidales	Prevotellaceae	0	0.018705	0.011973	0.010226
Bacteroidota	Bacteroidia	Cytophagales	Hymenobacteraceae	0.009460	0	0	0.003153
Bacteroidota	Bacteroidia	Flavobacteriales	Flavobacteriaceae	0	0	0.014337	0.004779
Bdellovibrionota	Bdellovibrionia	Bdellovibrionales	Bdellovibrionaceae	0	0	0.006959	0.002320
Bdellovibrionota	Oligoflexia	0319-6G20 (Oligoflexia)	0319-6G20 (Oligoflexia)	0	0	0.001010	0.000337
Campilobacterota	Campylobacteria	Campylobacterales	Campylobacteraceae	0.010044	0	0	0.003348
Chloroflexi	Chloroflexia	Thermomicrobiales	JG30-KF-CM45 (Thermomicrobiales)	0	0	0.002288	0.000763
Cyanobacteria	Cyanobacteriia	Chloroplast	Chloroplast	0	0.002338	0.131342	0.044560
Cyanobacteria	Cyanobacteriia	Incertae Sedis (Oxyphotobacteria)	Unknown Family	0	0.015805	0	0.005268
Deinococcota	Deinococci	Thermales	Thermaceae	0.043779	0	0	0.014593
Firmicutes	Bacilli	Alicyclobacillales	Alicyclobacillaceae	0	0	0.002459	0.000820
Firmicutes	Bacilli	Bacillales	Bacillaceae	0.000233	0.034463	0	0.011565
Firmicutes	Bacilli	Lactobacillales	Carnobacteriaceae	0	0.007622	0.035728	0.014450
Firmicutes	Bacilli	Lactobacillales	Enterococcaceae	0	0.000608	0.001754	0.000787
Firmicutes	Bacilli	Lactobacillales	Listeriaceae	0.005236	0	0.000076	0.001771
Firmicutes	Bacilli	Lactobacillales	Streptococcaceae	0.073425	0.069254	0.038989	0.060556
Firmicutes	Bacilli	Staphylococcales	Gemellaceae	0	0.017676	0.007531	0.008402
Firmicutes	Bacilli	Staphylococcales	Staphylococcaceae	0.152885	0.058873	0.105184	0.105647
Firmicutes	Clostridia	Clostridiales	Caloramatoraceae	0.002122	0	0	0.000707
Firmicutes	Clostridia	Clostridiales	Clostridiaceae	0	0	0.001487	0.000496
Firmicutes	Clostridia	Lachnospirales	Lachnospiraceae	0.045453	0	0	0.015151
Firmicutes	Clostridia	Peptostreptococcales-Tissierellales	Peptostreptococcales-Tissierellales	0.024118	0.003601	0.076605	0.034775
Firmicutes	Desulfitobacteriia	Desulfitobacteriales	Desulfitobacteriaceae	0.000662	0.000421	0.005624	0.002236
Firmicutes	Desulfotomaculia	Desulfotomaculales	Desulfotomaculales	0.002044	0	0	0.000681
Firmicutes	Negativicutes	Veillonellales-Selenomonadales	Veillonellaceae	0.008526	0	0.027225	0.011917
Firmicutes	Sulfobacillia	Sulfobacillales	Sulfobacillaceae	0.000039	0	0.047473	0.015837
Patescibacteria	Saccharimonadia	Saccharimonadales	Saccharimonadales	0.001985	0	0	0.000662
Proteobacteria	Alphaproteobacteria	Caulobacterales	Caulobacteraceae	0.014424	0.019920	0	0.011448
Proteobacteria	Alphaproteobacteria	Rhizobiales	Beijerinckiaceae	0.071323	0.007575	0.017102	0.032000
Proteobacteria	Alphaproteobacteria	Rhizobiales	Rhizobiaceae	0	0	0.003737	0.001246
Proteobacteria	Alphaproteobacteria	Rhodobacterales	Rhodobacteraceae	0.013412	0.000935	0.056796	0.023714
Proteobacteria	Alphaproteobacteria	Sphingomonadales	Sphingomonadaceae	0.016254	0.005611	0.023527	0.015131
Proteobacteria	Gammaproteobacteria	Acidithiobacillales	Acidithiobacillaceae	0	0.015712	0	0.005237
Proteobacteria	Gammaproteobacteria	Aeromonadales	Aeromonadaceae	0.004574	0	0.000019	0.001531
Proteobacteria	Gammaproteobacteria	Alteromonadales	Psychromonadaceae	0.007513	0	0	0.002504
Proteobacteria	Gammaproteobacteria	Alteromonadales	Shewanellaceae	0	0.008323	0.002116	0.003480
Proteobacteria	Gammaproteobacteria	Burkholderiales	Burkholderiaceae	0	0.002946	0	0.000982
Proteobacteria	Gammaproteobacteria	Burkholderiales	Methylophilaceae	0	0.003788	0	0.001263
Proteobacteria	Gammaproteobacteria	Burkholderiales	Neisseriaceae	0	0.012345	0	0.004115
Proteobacteria	Gammaproteobacteria	Burkholderiales	Nitrosomonadaceae	0	0.007248	0	0.002416
Proteobacteria	Gammaproteobacteria	Burkholderiales	Rhodocyclaceae	0.009499	0	0	0.003166
Proteobacteria	Gammaproteobacteria	Cellvibrionales	Cellvibrionaceae	0	0.010428	0	0.003476
Proteobacteria	Gammaproteobacteria	Pasteurellales	Pasteurellaceae	0.001032	0.010381	0.040800	0.017404
Proteobacteria	Gammaproteobacteria	Pseudomonadales	Moraxellaceae	0.054660	0.073369	0.048293	0.058774
Proteobacteria	Gammaproteobacteria	Pseudomonadales	Pseudomonadaceae	0.003212	0	0.004747	0.002653
Proteobacteria	Gammaproteobacteria	Xanthomonadales	Xanthomonadaceae	0.016565	0	0	0.005522
Thermoplasmatota	Thermoplasmata	Thermoplasmatales	Ferroplasmaceae	0	0.038952	0.093096	0.044016
Thermotogota	Thermotogae	Mesoaciditogales	Mesoaciditogaceae	0	0.002057	0	0.000686
			Unassigned; Other	0.172876	0.219359	0.000858	0.131031
				A	B	C	TOT
Total				0.999996	0.999996	0.999999	0.999998
TOT, total OTU frequency of the taxon, divided by the three points
Total, total frequency of OTUs for each column

## Sheet: Order
Microbial community profiling in an extremely acidic environment interested by cold natural carbon dioxide spring: the case of the Mefite of the Ansanto Valley (southern Italy).
Olga De Castro, Mariano Avino, Federica Carraturo, Emanuela Di Iorio, Donato Giovannelli, Michele Innangi, Bruno Menale, Nicolina Mormile, Jacopo Troisi, Marco Guida.
Table S3. List of prokaryotic Operational Taxonomic Units (OTUs) identified using high-throughput sequencing data through metabarcoding analysis of 16S rRNA marker, showing relative frequencies per sites (duplicates treated as a single sample).
			Frequency of OTUs
Phylum	Class	Taxon	A	B	C	TOT
Actinobacteriota	Actinobacteria	Actinomycetales	0	0	0.003718	0.001239
Actinobacteriota	Actinobacteria	Corynebacteriales	0.038854	0.126350	0.168309	0.111171
Actinobacteriota	Actinobacteria	Micrococcales	0.175368	0.123451	0.006863	0.101894
Actinobacteriota	Actinobacteria	Propionibacteriales	0.000701	0.081880	0.008827	0.030469
Actinobacteriota	Actinobacteria	Streptomycetales	0.019719	0	0	0.006573
Bacteroidota	Bacteroidia	Bacteroidales	0	0.018705	0.015119	0.011275
Bacteroidota	Bacteroidia	Cytophagales	0.009460	0	0	0.003153
Bacteroidota	Bacteroidia	Flavobacteriales	0	0	0.014337	0.004779
Bdellovibrionota	Bdellovibrionia	Bdellovibrionales	0	0	0.006959	0.002320
Bdellovibrionota	Oligoflexia	0319-6G20 (Oligoflexia)	0	0	0.001010	0.000337
Campilobacterota	Campylobacteria	Campylobacterales	0.010044	0	0	0.003348
Chloroflexi	Chloroflexia	Thermomicrobiales	0	0	0.002288	0.000763
Cyanobacteria	Cyanobacteriia	Chloroplast	0	0.002338	0.131342	0.044560
Cyanobacteria	Cyanobacteriia	Incertae Sedis (Oxyphotobacteria)	0	0.015805	0	0.005268
Deinococcota	Deinococci	Thermales	0.043779	0	0	0.014593
Firmicutes	Bacilli	Alicyclobacillales	0	0	0.002459	0.000820
Firmicutes	Bacilli	Bacillales	0.000233	0.034463	0	0.011565
Firmicutes	Bacilli	Lactobacillales	0.078661	0.077484	0.076548	0.077564
Firmicutes	Bacilli	Staphylococcales	0.152884	0.076549	0.112715	0.114049
Firmicutes	Clostridia	Clostridiales	0.002122	0	0.001487	0.001203
Firmicutes	Clostridia	Lachnospirales	0.045453	0	0	0.015151
Firmicutes	Clostridia	Peptostreptococcales-Tissierellales	0.024118	0.003601	0.076605	0.034775
Firmicutes	Desulfitobacteriia	Desulfitobacteriales	0.000662	0.000421	0.005624	0.002236
Firmicutes	Desulfotomaculia	Desulfotomaculales	0.002044	0	0	0.000681
Firmicutes	Negativicutes	Veillonellales-Selenomonadales	0.008526	0	0.027225	0.011917
Firmicutes	Sulfobacillia	Sulfobacillales	0.000039	0	0.047473	0.015837
Patescibacteria	Saccharimonadia	Saccharimonadales	0.001985	0	0	0.000662
Proteobacteria	Alphaproteobacteria	Caulobacterales	0.014424	0.019920	0	0.011448
Proteobacteria	Alphaproteobacteria	Rhizobiales	0.071323	0.007575	0.020838	0.033245
Proteobacteria	Alphaproteobacteria	Rhodobacterales	0.013412	0.000935	0.056796	0.023714
Proteobacteria	Alphaproteobacteria	Sphingomonadales	0.016254	0.005611	0.023527	0.015131
Proteobacteria	Gammaproteobacteria	Acidithiobacillales	0	0.015712	0	0.005237
Proteobacteria	Gammaproteobacteria	Aeromonadales	0.004574	0	0.000019	0.001531
Proteobacteria	Gammaproteobacteria	Alteromonadales	0.007514	0.008323	0.002116	0.005984
Proteobacteria	Gammaproteobacteria	Burkholderiales	0.009499	0.026327	0	0.011942
Proteobacteria	Gammaproteobacteria	Cellvibrionales	0	0.010428	0	0.003476
Proteobacteria	Gammaproteobacteria	Pasteurellales	0.001031	0.010381	0.040800	0.017404
Proteobacteria	Gammaproteobacteria	Pseudomonadales	0.057872	0.073369	0.053040	0.061427
Proteobacteria	Gammaproteobacteria	Xanthomonadales	0.016565	0	0	0.005522
Thermoplasmatota	Thermoplasmata	Thermoplasmatales	0	0.038952	0.093096	0.044016
Thermotogota	Thermotogae	Mesoaciditogales	0	0.002057	0	0.000686
		Unassigned; Other	0.172876	0.219359	0.000858	0.131031
			A	B	C	TOT
Total			0.999997	0.999996	0.999998	0.999996
TOT, total OTU frequency of the taxon, divided by the three points
Total, total frequency of OTUs for each column

## Sheet: Class
Microbial community profiling in an extremely acidic environment interested by cold natural carbon dioxide spring: the case of the Mefite of the Ansanto Valley (southern Italy).
Olga De Castro, Mariano Avino, Federica Carraturo, Emanuela Di Iorio, Donato Giovannelli, Michele Innangi, Bruno Menale, Nicolina Mormile, Jacopo Troisi, Marco Guida.
Table S3. List of prokaryotic Operational Taxonomic Units (OTUs) identified using high-throughput sequencing data through metabarcoding analysis of 16S rRNA marker, showing relative frequencies per sites (duplicates treated as a single sample).
		Frequency of OTUs
Phylum	Taxon	A	B	C	TOT
Actinobacteriota	Actinobacteria	0.234641	0.331681	0.187718	0.251347
Bacteroidota	Bacteroidia	0.009460	0.018705	0.029456	0.019207
Bdellovibrionota	Bdellovibrionia	0	0	0.006959	0.002320
Bdellovibrionota	Oligoflexia	0	0	0.001010	0.000337
Campilobacterota	Campylobacteria	0.010044	0	0	0.003348
Chloroflexi	Chloroflexia	0	0	0.002288	0.000763
Cyanobacteria	Cyanobacteriia	0	0.018143	0.131342	0.049828
Deinococcota	Deinococci	0.043779	0	0	0.014593
Firmicutes	Bacilli	0.231780	0.188497	0.191722	0.204000
Firmicutes	Clostridia	0.071693	0.003601	0.078092	0.051129
Firmicutes	Desulfitobacteriia	0.000662	0.000421	0.005624	0.002236
Firmicutes	Desulfotomaculia	0.002044	0	0	0.000681
Firmicutes	Negativicutes	0.008526	0	0.027225	0.011917
Firmicutes	Sulfobacillia	0.000039	0	0.047473	0.015837
Patescibacteria	Saccharimonadia	0.001985	0	0	0.000662
Proteobacteria	Alphaproteobacteria	0.115413	0.034042	0.101161	0.083539
Proteobacteria	Gammaproteobacteria	0.097057	0.144540	0.095975	0.112524
Thermoplasmatota	Thermoplasmata	0	0.038952	0.093096	0.044016
Thermotogota	Thermotogae	0	0.002057	0	0.000686
	Unassigned; Other	0.172876	0.219359	0.000858	0.131031
		A	B	C	TOT
Total		0.999999	0.999998	0.999999	1.000001
TOT, total OTU frequency of the taxon, divided by the three points
Total, total frequency of OTUs for each column

## Sheet: Phylum
Microbial community profiling in an extremely acidic environment interested by cold natural carbon dioxide spring: the case of the Mefite of the Ansanto Valley (southern Italy).
Olga De Castro, Mariano Avino, Federica Carraturo, Emanuela Di Iorio, Donato Giovannelli, Michele Innangi, Bruno Menale, Nicolina Mormile, Jacopo Troisi, Marco Guida.
Table S3. List of prokaryotic Operational Taxonomic Units (OTUs) identified using high-throughput sequencing data through metabarcoding analysis of 16S rRNA marker, showing relative frequencies per sites (duplicates treated as a single sample).
	Frequency of OTUs
Taxon	A	B	C	TOT
Actinobacteriota	0.234641	0.331681	0.187718	0.251347
Bacteroidota	0.009460	0.018705	0.029456	0.019207
Bdellovibrionota	0	0	0.007969	0.002656
Campilobacterota	0.010044	0	0	0.003348
Chloroflexi	0	0	0.002288	0.000763
Cyanobacteria	0	0.018143	0.131342	0.049828
Deinococcota	0.043779	0	0	0.014593
Firmicutes	0.314743	0.192518	0.350136	0.285799
Patescibacteria	0.001985	0	0	0.000662
Proteobacteria	0.212470	0.178583	0.197136	0.196063
Thermoplasmatota	0	0.038952	0.093096	0.044016
Thermotogota	0	0.002057	0	0.000686
Unassigned; Other	0.172876	0.219359	0.000858	0.131031
	A	B	C	TOT
Total	0.999998	0.999998	0.999999	0.999999
TOT, total OTU frequency of the taxon, divided by the three points
Total, total frequency of OTUs for each column
