# Supplementary material for: Profiling microbial communities in an extremely acidic environment influenced by a cold natural carbon dioxide spring: A study of the Mefite in Ansanto Valley, Southern Italy
Source: Environ Microbiol Rep. 2024 Feb 26;16(1):e13241. doi: 10.1111/1758-2229.13241 (PMC10895555; doi:10.1111/1758-2229.13241)
Supplement: Supplementary file 4 — Table S4. List of prokaryotic Operational Taxonomic Units (OTUs) identified using high‐throughput sequencing data through metabarcoding analysis of 16S rRNA marker, showing relative frequencies per sample. [file EMI4-16-e13241-s003.xlsx]

## Sheet: Genus
Microbial community profiling in an extremely acidic environment interested by cold natural carbon dioxide spring: the case of the Mefite of the Ansanto Valley (southern Italy).
Olga De Castro, Mariano Avino, Federica Carraturo, Emanuela Di Iorio, Donato Giovannelli, Michele Innangi, Bruno Menale, Nicolina Mormile, Jacopo Troisi, Marco Guida.
Table S4. List of prokaryotic Operational Taxonomic Units (OTUs) identified using high-throughput sequencing data through metabarcoding analysis of 16S rRNA marker, showing relative frequencies per sample.
					Frequency of OTUs
Phylum	Class	Order	Family	Taxon	A1	A2	B1	B2	C1	C2	TOT
Actinobacteriota	Actinobacteria	Actinomycetales	Actinomycetaceae	Actinomyces	0	0	0	0	0.003374	0.004065	0.001240
Actinobacteriota	Actinobacteria	Corynebacteriales	Corynebacteriaceae	Corynebacterium	0.010014	0.009351	0.002949	0.002070	0.154356	0.113625	0.048727
Actinobacteriota	Actinobacteria	Corynebacteriales	Corynebacteriaceae	Lawsonella	0.000812	0.000504	0.001802	0.001416	0.002199	0.001419	0.001359
Actinobacteriota	Actinobacteria	Corynebacteriales	Corynebacteriaceae	Other	0.027438	0.023974	0.126812	0.115929	0.033404	0.031369	0.059821
Actinobacteriota	Actinobacteria	Corynebacteriales	Dietziaceae	Dietzia	0.002977	0.001788	0	0	0	0	0.000794
Actinobacteriota	Actinobacteria	Micrococcales	Brevibacteriaceae	Brevibacterium	0.021518	0.018611	0	0	0	0	0.006688
Actinobacteriota	Actinobacteria	Micrococcales	Dermabacteraceae	Brachybacterium	0	0	0.020398	0.025169	0	0	0.007594
Actinobacteriota	Actinobacteria	Micrococcales	Intrasporangiaceae	Ambiguous Taxa	0	0	0.027607	0.033885	0	0	0.010249
Actinobacteriota	Actinobacteria	Micrococcales	Microbacteriaceae	Other	0	0	0	0	0.004739	0.003259	0.001333
Actinobacteriota	Actinobacteria	Micrococcales	Micrococcaceae	Arthrobacter	0.018676	0.018290	0	0	0.000076	0	0.006174
Actinobacteriota	Actinobacteria	Micrococcales	Micrococcaceae	Micrococcus	0	0	0.029901	0.032796	0.002730	0.002914	0.011390
Actinobacteriota	Actinobacteria	Actinomycetales	Micrococcaceae	Rothia	0.138174	0.134403	0.037519	0.042275	0	0	0.058728
Actinobacteriota	Actinobacteria	Propionibacteriales	Nocardioidaceae	Nocardioides	0	0	0.075285	0.089453	0.008304	0.008743	0.030297
Actinobacteriota	Actinobacteria	Propionibacteriales	Propionibacteriaceae	Cutibacterium	0.000609	0.000825	0.000328	0.000763	0.000114	0.000498	0.000523
Actinobacteriota	Actinobacteria	Streptomycetales	Streptomycetaceae	Streptomyces	0.020300	0.018932	0	0	0	0	0.006539
Bacteroidota	Bacteroidia	Bacteroidales	Porphyromonadaceae	Porphyromonas	0	0	0	0	0.002654	0.003643	0.001049
Bacteroidota	Bacteroidia	Bacteroidales	Prevotellaceae	Prevotella	0	0	0.021873	0.014491	0.011564	0.012386	0.010052
Bacteroidota	Bacteroidia	Cytophagales	Hymenobacteraceae	Hymenobacter	0.009236	0.009764	0	0	0	0	0.003167
Bacteroidota	Bacteroidia	Flavobacteriales	Flavobacteriaceae	Capnocytophaga	0	0	0	0	0.013081	0.015608	0.004781
Bdellovibrionota	Bdellovibrionia	Bdellovibrionales	Bdellovibrionaceae	Bdellovibrio	0	0	0	0	0.006711	0.007209	0.002320
Bdellovibrionota	Oligoflexia	0319-6G20 (Oligoflexia)	0319-6G20 (Oligoflexia)	0319-6G20 (Oligoflexia)	0	0	0	0	0.001062	0.000959	0.000337
Campilobacterota	Campylobacteria	Campylobacterales	Campylobacteraceae	Campylobacter	0.008289	0.012423	0	0	0	0	0.003452
Chloroflexi	Chloroflexia	Thermomicrobiales	JG30-KF-CM45 (Thermomicrobiales)	JG30-KF-CM45 (Thermomicrobiales)	0	0	0	0	0.002085	0.002493	0.000763
Cyanobacteria	Cyanobacteriia	Chloroplast	Chloroplast	Chloroplast	0	0	0.002539	0.002070	0.114393	0.148483	0.044581
Cyanobacteria	Cyanobacteriia	Incertae Sedis (Oxyphotobacteria)	Unknown Family	Phormidium SAG 37.90	0	0	0.015892	0.015690	0	0	0.005264
Deinococcota	Deinococci	Thermales	Thermaceae	Thermus	0.041784	0.046482	0	0	0	0	0.014711
Firmicutes	Bacilli	Alicyclobacillales	Alicyclobacillaceae	Acidibacillus	0	0	0	0	0.001479	0.001457	0.000489
Firmicutes	Bacilli	Alicyclobacillales	Alicyclobacillaceae	Alicyclobacillus	0	0	0	0	0.000948	0.001035	0.000330
Firmicutes	Bacilli	Bacillales	Bacillaceae	Bacillus	0.000338	0.000092	0.036454	0.031815	0	0	0.011450
Firmicutes	Bacilli	Lactobacillales	Carnobacteriaceae	Granulicatella	0	0	0.008028	0.007082	0.034845	0.036622	0.014429
Firmicutes	Bacilli	Lactobacillales	Enterococcaceae	Enterococcus	0	0	0.000737	0.000436	0.001327	0.002186	0.000781
Firmicutes	Bacilli	Lactobacillales	Listeriaceae	Brochothrix	0.005684	0.004630	0	0	0.000076	0.000077	0.001744
Firmicutes	Bacilli	Lactobacillales	Streptococcaceae	Streptococcus	0.075414	0.070731	0.071844	0.065809	0.038902	0.039076	0.060296
Firmicutes	Bacilli	Staphylococcales	Gemellaceae	Gemella	0	0	0.017039	0.018522	0.007773	0.007286	0.008437
Firmicutes	Bacilli	Staphylococcales	Staphylococcaceae	Staphylococcus	0.152857	0.152922	0.056525	0.061996	0.102222	0.108180	0.105784
Firmicutes	Clostridia	Clostridiales	Caloramatoraceae	Fonticella	0.002504	0.001604	0	0	0	0	0.000685
Firmicutes	Clostridia	Clostridiales	Clostridiaceae	Clostridium sensu stricto 1	0	0	0	0	0.001554	0.001419	0.000495
Firmicutes	Clostridia	Lachnospirales	Lachnospiraceae	Other	0.037521	0.056200	0	0	0	0	0.015620
Firmicutes	Clostridia	Peptostreptococcales-Tissierellales	Peptostreptococcales-Tissierellales	Anaerococcus	0	0	0.003932	0.003160	0.028247	0.034897	0.011706
Firmicutes	Clostridia	Peptostreptococcales-Tissierellales	Peptostreptococcales-Tissierellales	Finegoldia	0.003180	0.003071	0	0	0.039054	0.041953	0.014543
Firmicutes	Clostridia	Peptostreptococcales-Tissierellales	Peptostreptococcales-Tissierellales	Peptoniphilus	0.021010	0.020949	0	0	0.003943	0.005177	0.008513
Firmicutes	Desulfitobacteriia	Desulfitobacteriales	Desulfitobacteriaceae	Desulfitobacterium	0	0	0	0	0.001479	0.001380	0.000476
Firmicutes	Desulfitobacteriia	Desulfitobacteriales	Desulfitobacteriaceae	Desulfosporosinus	0.000677	0.000642	0.000573	0.000218	0.003792	0.004602	0.001751
Firmicutes	Desulfotomaculia	Desulfotomaculales	Desulfotomaculales	Pelotomaculum	0.002064	0.002017	0	0	0	0	0.000680
Firmicutes	Negativicutes	Veillonellales-Selenomonadales	Veillonellaceae	Veillonella	0.008424	0.008664	0	0	0.028247	0.026192	0.011921
Firmicutes	Sulfobacillia	Sulfobacillales	Sulfobacillaceae	Sulfobacillus	0.000068	0	0	0	0.052210	0.042681	0.015826
Patescibacteria	Saccharimonadia	Saccharimonadales	Saccharimonadales	Saccharimonadales	0.002064	0.001879	0	0	0	0	0.000657
Proteobacteria	Alphaproteobacteria	Caulobacterales	Caulobacteraceae	Brevundimonas	0.013973	0.015035	0.020398	0.019285	0	0	0.011448
Proteobacteria	Alphaproteobacteria	Rhizobiales	Beijerinckiaceae	Bosea	0	0	0	0	0.016873	0.017333	0.005701
Proteobacteria	Alphaproteobacteria	Rhizobiales	Beijerinckiaceae	Methylobacterium-Methylorubrum	0.062726	0.082970	0.005898	0.009806	0	0	0.026900
Proteobacteria	Alphaproteobacteria	Rhizobiales	Rhizobiaceae	Allorhizobium-Neorhizobium-Pararhizobium-Rhizobium	0	0	0	0	0.003526	0.003950	0.001246
Proteobacteria	Alphaproteobacteria	Rhodobacterales	Rhodobacteraceae	Falsirhodobacter	0	0	0	0	0.001213	0.001802	0.000503
Proteobacteria	Alphaproteobacteria	Rhodobacterales	Rhodobacteraceae	Paracoccus	0.011537	0.015952	0.000819	0.001089	0.040077	0.049737	0.019869
Proteobacteria	Alphaproteobacteria	Rhodobacterales	Rhodobacteraceae	Other	0	0	0	0	0.009706	0.011121	0.003471
Proteobacteria	Alphaproteobacteria	Sphingomonadales	Sphingomonadaceae	Novosphingobium	0.009507	0.011231	0	0	0.000493	0.000498	0.003622
Proteobacteria	Alphaproteobacteria	Sphingomonadales	Sphingomonadaceae	Sphingobium	0.001353	0.002017	0	0	0	0	0.000562
Proteobacteria	Alphaproteobacteria	Sphingomonadales	Sphingomonadaceae	Sphingomonas	0.004263	0.004538	0	0	0.020626	0.025463	0.009148
Proteobacteria	Alphaproteobacteria	Sphingomonadales	Sphingomonadaceae	Other	0	0	0.005489	0.005775	0	0	0.001877
Proteobacteria	Gammaproteobacteria	Acidithiobacillales	Acidithiobacillaceae	Acidithiobacillus	0	0	0.012943	0.019394	0	0	0.005390
Proteobacteria	Gammaproteobacteria	Aeromonadales	Aeromonadaceae	Aeromonas	0.004263	0.004996	0	0	0.000038	0	0.001550
Proteobacteria	Gammaproteobacteria	Alteromonadales	Psychromonadaceae	Psychromonas	0.007714	0.007243	0	0	0	0	0.002493
Proteobacteria	Gammaproteobacteria	Alteromonadales	Shewanellaceae	Shewanella	0	0	0.007127	0.009915	0.002313	0.001917	0.003545
Proteobacteria	Gammaproteobacteria	Burkholderiales	Burkholderiaceae	Cupriavidus	0	0	0.002867	0.003051	0	0	0.000986
Proteobacteria	Gammaproteobacteria	Burkholderiales	Methylophilaceae	Methylobacillus	0	0	0.003113	0.004685	0	0	0.001300
Proteobacteria	Gammaproteobacteria	Burkholderiales	Neisseriaceae	Neisseria	0	0	0.009830	0.015690	0	0	0.004253
Proteobacteria	Gammaproteobacteria	Burkholderiales	Nitrosomonadaceae	MND1	0	0	0.007209	0.007300	0	0	0.002418
Proteobacteria	Gammaproteobacteria	Burkholderiales	Rhodocyclaceae	Dechloromonas	0.008932	0.010268	0	0	0	0	0.003200
Proteobacteria	Gammaproteobacteria	Cellvibrionales	Cellvibrionaceae	Cellvibrio	0	0	0.008110	0.013510	0	0	0.003603
Proteobacteria	Gammaproteobacteria	Pasteurellales	Pasteurellaceae	Aggregatibacter	0	0	0	0	0.005422	0.006404	0.001971
Proteobacteria	Gammaproteobacteria	Pasteurellales	Pasteurellaceae	Haemophilus	0.001015	0.001054	0.008602	0.012748	0.026769	0.043103	0.015549
Proteobacteria	Gammaproteobacteria	Pseudomonadales	Moraxellaceae	Acinetobacter	0.049633	0.061471	0.062669	0.087601	0.043566	0.050121	0.059177
Proteobacteria	Gammaproteobacteria	Pseudomonadales	Moraxellaceae	Psychrobacter	0	0	0	0	0.001820	0.001112	0.000489
Proteobacteria	Gammaproteobacteria	Pseudomonadales	Pseudomonadaceae	Pseudomonas	0.002740	0.003850	0	0	0.004095	0.005407	0.002682
Proteobacteria	Gammaproteobacteria	Xanthomonadales	Xanthomonadaceae	Pseudoxanthomonas	0.016409	0.016777	0	0	0	0	0.005531
Thermoplasmatota	Thermoplasmata	Thermoplasmatales	Ferroplasmaceae	Ferroplasma	0	0	0.046940	0.028329	0.115379	0.07056	0.043535
Thermotogota	Thermotogae	Mesoaciditogales	Mesoaciditogaceae	Mesoaciditoga	0	0	0.002376	0.001634	0	0	0.000668
				Unassigned; Other	0.194302	0.143846	0.237569	0.195140	0.001137	0.000575	0.128761
					A1	A2	B1	B2	C1	C2	TOT
Total					0.999999	0.999996	0.999996	0.999997	0.999997	0.999996	0.999994
TOT, total OTU frequency of the taxon, divided by the six points
Total, total frequency of OTUs for each column

## Sheet: Family
Microbial community profiling in an extremely acidic environment interested by cold natural carbon dioxide spring: the case of the Mefite of the Ansanto Valley (southern Italy).
Olga De Castro, Mariano Avino, Federica Carraturo, Emanuela Di Iorio, Donato Giovannelli, Michele Innangi, Bruno Menale, Nicolina Mormile, Jacopo Troisi, Marco Guida.
Table S4. List of prokaryotic Operational Taxonomic Units (OTUs) identified using high-throughput sequencing data through metabarcoding analysis of 16S rRNA marker, showing relative frequencies per sample.
				Frequency of OTUs
Phylum	Class	Order	Taxon	A1	A2	B1	B2	C1	C2	TOT
Actinobacteriota	Actinobacteria	Actinomycetales	Actinomycetaceae	0	0	0	0	0.003374	0.004065	0.001240
Actinobacteriota	Actinobacteria	Corynebacteriales	Corynebacteriaceae	0.038265	0.033830	0.131564	0.119416	0.189960	0.146412	0.109908
Actinobacteriota	Actinobacteria	Corynebacteriales	Dietziaceae	0.002977	0.001788	0	0	0	0	0.000794
Actinobacteriota	Actinobacteria	Micrococcales	Brevibacteriaceae	0.021518	0.018611	0	0	0	0	0.006688
Actinobacteriota	Actinobacteria	Micrococcales	Dermabacteraceae	0	0	0.020398	0.025169	0	0	0.007594
Actinobacteriota	Actinobacteria	Micrococcales	Intrasporangiaceae	0	0	0.027607	0.033885	0	0	0.010249
Actinobacteriota	Actinobacteria	Micrococcales	Microbacteriaceae	0	0	0	0	0.004739	0.003259	0.001333
Actinobacteriota	Actinobacteria	Micrococcales	Micrococcaceae	0.156849	0.152693	0.067420	0.075071	0.002806	0.002914	0.076292
Actinobacteriota	Actinobacteria	Propionibacteriales	Nocardioidaceae	0	0	0.075285	0.089453	0.008304	0.008743	0.030297
Actinobacteriota	Actinobacteria	Propionibacteriales	Propionibacteriaceae	0.000609	0.000825	0.000328	0.000763	0.000114	0.000498	0.000523
Actinobacteriota	Actinobacteria	Streptomycetales	Streptomycetaceae	0.020300	0.018932	0	0	0	0	0.006539
Bacteroidota	Bacteroidia	Bacteroidales	Porphyromonadaceae	0	0	0	0	0.002654	0.003643	0.001049
Bacteroidota	Bacteroidia	Bacteroidales	Prevotellaceae	0	0	0.021873	0.014491	0.011564	0.012386	0.010052
Bacteroidota	Bacteroidia	Cytophagales	Hymenobacteraceae	0.009236	0.009764	0	0	0	0	0.003167
Bacteroidota	Bacteroidia	Flavobacteriales	Flavobacteriaceae	0	0	0	0	0.013081	0.015608	0.004781
Bdellovibrionota	Bdellovibrionia	Bdellovibrionales	Bdellovibrionaceae	0	0	0	0	0.006711	0.007209	0.00232
Bdellovibrionota	Oligoflexia	0319-6G20 (Oligoflexia)	0319-6G20 (Oligoflexia)	0	0	0	0	0.001062	0.000959	0.000337
Campilobacterota	Campylobacteria	Campylobacterales	Campylobacteraceae	0.008289	0.012423	0	0	0	0	0.003452
Chloroflexi	Chloroflexia	Thermomicrobiales	JG30-KF-CM45 (Thermomicrobiales)	0	0	0	0	0.002085	0.002493	0.000763
Cyanobacteria	Cyanobacteriia	Chloroplast	Chloroplast			0.002539	0.002070	0.114393	0.148483	0.044581
Cyanobacteria	Cyanobacteriia	Incertae Sedis (Oxyphotobacteria)	Unknown Family	0	0	0.015892	0.015690	0	0	0.005264
Deinococcota	Deinococci	Thermales	Thermaceae	0.041784	0.046482	0	0	0	0	0.014711
Firmicutes	Bacilli	Alicyclobacillales	Alicyclobacillaceae	0	0	0	0	0.002427	0.002493	0.000820
Firmicutes	Bacilli	Bacillales	Bacillaceae	0.000338	0.000092	0.036454	0.031815	0	0	0.011450
Firmicutes	Bacilli	Lactobacillales	Carnobacteriaceae	0	0	0.008028	0.007082	0.034845	0.036622	0.014430
Firmicutes	Bacilli	Lactobacillales	Enterococcaceae	0	0	0.000737	0.000436	0.001327	0.002186	0.000781
Firmicutes	Bacilli	Lactobacillales	Listeriaceae	0.005684	0.004630	0	0	0.000076	0.000077	0.001745
Firmicutes	Bacilli	Lactobacillales	Streptococcaceae	0.075414	0.070731	0.071844	0.065809	0.038902	0.039076	0.060296
Firmicutes	Bacilli	Staphylococcales	Gemellaceae	0	0	0.017039	0.018522	0.007773	0.007286	0.008437
Firmicutes	Bacilli	Staphylococcales	Staphylococcaceae	0.152857	0.152922	0.056525	0.061996	0.102222	0.108180	0.105784
Firmicutes	Clostridia	Clostridiales	Caloramatoraceae	0.002504	0.001604	0	0	0	0	0.000685
Firmicutes	Clostridia	Clostridiales	Clostridiaceae	0	0	0	0	0.001554	0.001419	0.000496
Firmicutes	Clostridia	Lachnospirales	Lachnospiraceae	0.037521	0.056200	0	0	0	0	0.015620
Firmicutes	Clostridia	Peptostreptococcales-Tissierellales	Peptostreptococcales-Tissierellales	0.024190	0.024020	0.003932	0.003160	0.071244	0.082026	0.034762
Firmicutes	Desulfitobacteriia	Desulfitobacteriales	Desulfitobacteriaceae	0.000677	0.000642	0.000573	0.000218	0.005270	0.005982	0.002227
Firmicutes	Desulfotomaculia	Desulfotomaculales	Desulfotomaculales	0.002064	0.002017	0	0	0	0	0.000680
Firmicutes	Negativicutes	Veillonellales-Selenomonadales	Veillonellaceae	0.008424	0.008663	0	0	0.028247	0.026192	0.011921
Firmicutes	Sulfobacillia	Sulfobacillales	Sulfobacillaceae	0.000067	0	0	0	0.052210	0.042681	0.015826
Patescibacteria	Saccharimonadia	Saccharimonadales	Saccharimonadales	0.002064	0.001879	0	0	0	0	0.000657
Proteobacteria	Alphaproteobacteria	Caulobacterales	Caulobacteraceae	0.013973	0.015035	0.020398	0.019285	0	0	0.011449
Proteobacteria	Alphaproteobacteria	Rhizobiales	Beijerinckiaceae	0.062726	0.082970	0.005898	0.009806	0.016873	0.017333	0.032601
Proteobacteria	Alphaproteobacteria	Rhizobiales	Rhizobiaceae	0	0	0	0	0.003526	0.003950	0.001246
Proteobacteria	Alphaproteobacteria	Rhodobacterales	Rhodobacteraceae	0.011537	0.015952	0.000819	0.001089	0.050997	0.062660	0.023842
Proteobacteria	Alphaproteobacteria	Sphingomonadales	Sphingomonadaceae	0.015123	0.017786	0.005489	0.005775	0.021119	0.025961	0.015209
Proteobacteria	Gammaproteobacteria	Acidithiobacillales	Acidithiobacillaceae	0	0	0.012943	0.019394	0	0	0.005390
Proteobacteria	Gammaproteobacteria	Aeromonadales	Aeromonadaceae	0.004263	0.004996	0	0	0.000038	0	0.001550
Proteobacteria	Gammaproteobacteria	Alteromonadales	Psychromonadaceae	0.007714	0.007243	0	0	0	0	0.002493
Proteobacteria	Gammaproteobacteria	Alteromonadales	Shewanellaceae	0	0	0.007127	0.009915	0.002313	0.001917	0.003545
Proteobacteria	Gammaproteobacteria	Burkholderiales	Burkholderiaceae	0	0	0.002867	0.003051	0	0	0.000986
Proteobacteria	Gammaproteobacteria	Burkholderiales	Methylophilaceae	0	0	0.003113	0.004685	0	0	0.001300
Proteobacteria	Gammaproteobacteria	Burkholderiales	Neisseriaceae	0	0	0.009830	0.015690	0	0	0.004253
Proteobacteria	Gammaproteobacteria	Burkholderiales	Nitrosomonadaceae	0	0	0.007209	0.007300	0	0	0.002418
Proteobacteria	Gammaproteobacteria	Burkholderiales	Rhodocyclaceae	0.008932	0.010268	0	0	0	0	0.003200
Proteobacteria	Gammaproteobacteria	Cellvibrionales	Cellvibrionaceae	0	0	0.008110	0.013510	0	0	0.003603
Proteobacteria	Gammaproteobacteria	Pasteurellales	Pasteurellaceae	0.001015	0.001054	0.008602	0.012748	0.032191	0.049507	0.017520
Proteobacteria	Gammaproteobacteria	Pseudomonadales	Moraxellaceae	0.049633	0.061471	0.062669	0.087601	0.045386	0.051233	0.059666
Proteobacteria	Gammaproteobacteria	Pseudomonadales	Pseudomonadaceae	0.002740	0.003850	0	0	0.004095	0.005407	0.002682
Proteobacteria	Gammaproteobacteria	Xanthomonadales	Xanthomonadaceae	0.016409	0.016777	0	0	0	0	0.005531
Thermoplasmatota	Thermoplasmata	Thermoplasmatales	Ferroplasmaceae	0	0	0.046940	0.028329	0.115379	0.07056	0.043535
Thermotogota	Thermotogae	Mesoaciditogales	Mesoaciditogaceae	0	0	0.002376	0.001634	0	0	0.000668
			Unassigned; Other	0.194302	0.143846	0.237569	0.195140	0.001137	0.000575	0.128761
				A1	A2	B1	B2	C1	C2	TOT
Total				0.999998	0.999996	0.999997	0.999998	0.999998	0.999995	0.999999
TOT, total OTU frequency of the taxon, divided by the six points
Total, total frequency of OTUs for each column

## Sheet: Order
Microbial community profiling in an extremely acidic environment interested by cold natural carbon dioxide spring: the case of the Mefite of the Ansanto Valley (southern Italy).
Olga De Castro, Mariano Avino, Federica Carraturo, Emanuela Di Iorio, Donato Giovannelli, Michele Innangi, Bruno Menale, Nicolina Mormile, Jacopo Troisi, Marco Guida.
Table S4. List of prokaryotic Operational Taxonomic Units (OTUs) identified using high-throughput sequencing data through metabarcoding analysis of 16S rRNA marker, showing relative frequencies per sample.
			Frequency of OTUs
Phylum	Class	Taxon	A1	A2	B1	B2	C1	C2	TOT
Actinobacteriota	Actinobacteria	Actinomycetales	0	0	0	0	0.003374	0.004065	0.001240
Actinobacteriota	Actinobacteria	Corynebacteriales	0.041242	0.035618	0.131564	0.119416	0.189960	0.146412	0.110702
Actinobacteriota	Actinobacteria	Micrococcales	0.178367	0.171304	0.115425	0.134125	0.007545	0.006174	0.102157
Actinobacteriota	Actinobacteria	Propionibacteriales	0.000609	0.000825	0.075612	0.090216	0.008417	0.009242	0.030820
Actinobacteriota	Actinobacteria	Streptomycetales	0.020300	0.018932	0	0	0	0	0.006539
Bacteroidota	Bacteroidia	Bacteroidales	0	0	0.021873	0.014491	0.014218	0.016029	0.011102
Bacteroidota	Bacteroidia	Cytophagales	0.009236	0.009764	0	0	0	0	0.003167
Bacteroidota	Bacteroidia	Flavobacteriales	0	0	0	0	0.013081	0.015608	0.004781
Bdellovibrionota	Bdellovibrionia	Bdellovibrionales	0	0	0	0	0.006711	0.007209	0.002320
Bdellovibrionota	Oligoflexia	0319-6G20 (Oligoflexia)	0	0	0	0	0.001062	0.000959	0.000337
Campilobacterota	Campylobacteria	Campylobacterales	0.008289	0.012423	0	0	0	0	0.003452
Chloroflexi	Chloroflexia	Thermomicrobiales	0	0	0	0	0.002085	0.002493	0.000763
Cyanobacteria	Cyanobacteriia	Chloroplast	0	0	0.002539	0.002070	0.114393	0.148483	0.044581
Cyanobacteria	Cyanobacteriia	Incertae Sedis (Oxyphotobacteria)	0	0	0.015892	0.015690	0	0	0.005264
Deinococcota	Deinococci	Thermales	0.041784	0.046482	0	0	0	0	0.014711
Firmicutes	Bacilli	Alicyclobacillales	0	0	0	0	0.002427	0.002493	0.000820
Firmicutes	Bacilli	Bacillales	0.000338	0.000092	0.036454	0.031815	0	0	0.011450
Firmicutes	Bacilli	Lactobacillales	0.081097	0.075361	0.080609	0.073327	0.075150	0.077961	0.077251
Firmicutes	Bacilli	Staphylococcales	0.152857	0.152922	0.073564	0.080519	0.109995	0.115466	0.114220
Firmicutes	Clostridia	Clostridiales	0.002504	0.001604	0	0	0.001554	0.001419	0.001180
Firmicutes	Clostridia	Lachnospirales	0.037521	0.056200	0	0	0	0	0.015620
Firmicutes	Clostridia	Peptostreptococcales-Tissierellales	0.024190	0.024020	0.003932	0.003160	0.071244	0.082026	0.034762
Firmicutes	Desulfitobacteriia	Desulfitobacteriales	0.000677	0.000642	0.000573	0.000218	0.005270	0.005982	0.002227
Firmicutes	Desulfotomaculia	Desulfotomaculales	0.002064	0.002017	0	0	0	0	0.000680
Firmicutes	Negativicutes	Veillonellales-Selenomonadales	0.008424	0.008664	0	0	0.028247	0.026192	0.011921
Firmicutes	Sulfobacillia	Sulfobacillales	0.000068	0	0	0	0.052210	0.042681	0.015827
Patescibacteria	Saccharimonadia	Saccharimonadales	0.002064	0.001879	0	0	0	0	0.000657
Proteobacteria	Alphaproteobacteria	Caulobacterales	0.013973	0.015035	0.020398	0.019285	0	0	0.011449
Proteobacteria	Alphaproteobacteria	Rhizobiales	0.062726	0.082970	0.005898	0.009806	0.020399	0.021283	0.033847
Proteobacteria	Alphaproteobacteria	Rhodobacterales	0.011537	0.015952	0.000819	0.001089	0.050997	0.062660	0.023842
Proteobacteria	Alphaproteobacteria	Sphingomonadales	0.015123	0.017786	0.005489	0.005775	0.021119	0.025961	0.015209
Proteobacteria	Gammaproteobacteria	Acidithiobacillales	0	0	0.012943	0.019394	0	0	0.005390
Proteobacteria	Gammaproteobacteria	Aeromonadales	0.004263	0.004996	0	0	0.000038	0	0.001550
Proteobacteria	Gammaproteobacteria	Alteromonadales	0.007714	0.007243	0.007127	0.009915	0.002313	0.001917	0.006038
Proteobacteria	Gammaproteobacteria	Burkholderiales	0.008932	0.010268	0.023019	0.030726	0	0	0.012157
Proteobacteria	Gammaproteobacteria	Cellvibrionales	0	0	0.008110	0.013510	0	0	0.003603
Proteobacteria	Gammaproteobacteria	Pasteurellales	0.001015	0.001054	0.008602	0.012748	0.032191	0.049507	0.017520
Proteobacteria	Gammaproteobacteria	Pseudomonadales	0.052373	0.065322	0.062669	0.087601	0.049480	0.056640	0.062348
Proteobacteria	Gammaproteobacteria	Xanthomonadales	0.016409	0.016777	0	0	0	0	0.005531
Thermoplasmatota	Thermoplasmata	Thermoplasmatales	0	0	0.046940	0.028329	0.115379	0.07056	0.043535
Thermotogota	Thermotogae	Mesoaciditogales	0	0	0.002376	0.001634	0	0	0.000668
		Unassigned; Other	0.194302	0.143846	0.237569	0.195140	0.001137	0.000575	0.128761
			A1	A2	B1	B2	C1	C2	TOT
Total			0.999998	0.999998	0.999996	0.999999	0.999996	0.999997	0.999999
TOT, total OTU frequency of the taxon, divided by the six points
Total, total frequency of OTUs for each column

## Sheet: Class
Microbial community profiling in an extremely acidic environment interested by cold natural carbon dioxide spring: the case of the Mefite of the Ansanto Valley (southern Italy).
Olga De Castro, Mariano Avino, Federica Carraturo, Emanuela Di Iorio, Donato Giovannelli, Michele Innangi, Bruno Menale, Nicolina Mormile, Jacopo Troisi, Marco Guida.
Table S4. List of prokaryotic Operational Taxonomic Units (OTUs) identified using high-throughput sequencing data through metabarcoding analysis of 16S rRNA marker, showing relative frequencies per sample.
		Frequency of OTUs
Phylum	Taxon	A1	A2	B1	B2	C1	C2	TOT
Actinobacteriota	Actinobacteria	0.240518	0.226679	0.322602	0.343757	0.209297	0.165893	0.251458
Bacteroidota	Bacteroidia	0.009236	0.009764	0.021873	0.014491	0.027300	0.031637	0.019050
Bdellovibrionota	Bdellovibrionia	0	0	0	0	0.006711	0.007209	0.002320
Bdellovibrionota	Oligoflexia	0	0	0	0	0.001062	0.000959	0.000337
Campilobacterota	Campylobacteria	0.008289	0.012423	0	0	0	0	0.003452
Chloroflexi	Chloroflexia	0	0	0	0	0.002085	0.002493	0.000763
Cyanobacteria	Cyanobacteriia	0	0	0.018432	0.017760	0.114393	0.148483	0.049845
Deinococcota	Deinococci	0.041784	0.046482	0	0	0	0	0.014711
Firmicutes	Bacilli	0.234293	0.228375	0.190628	0.185661	0.187571	0.195920	0.203741
Firmicutes	Clostridia	0.064215	0.081824	0.003932	0.003160	0.072799	0.083445	0.051563
Firmicutes	Desulfitobacteriia	0.000677	0.000642	0.000573	0.000218	0.005270	0.005982	0.002227
Firmicutes	Desulfotomaculia	0.002064	0.002017	0	0	0	0	0.000680
Firmicutes	Negativicutes	0.008424	0.008664	0	0	0.028247	0.026192	0.011921
Firmicutes	Sulfobacillia	0.000068	0	0	0	0.052210	0.042681	0.015827
Patescibacteria	Saccharimonadia	0.002064	0.001879	0	0	0	0	0.000657
Proteobacteria	Alphaproteobacteria	0.103360	0.131744	0.032604	0.035955	0.092515	0.109905	0.084347
Proteobacteria	Gammaproteobacteria	0.090706	0.105661	0.122471	0.173894	0.084022	0.108064	0.114136
Thermoplasmatota	Thermoplasmata	0	0	0.046940	0.028329	0.115379	0.070560	0.043535
Thermotogota	Thermotogae	0	0	0.002376	0.001634	0	0	0.000668
	Unassigned; Other	0.194302	0.143846	0.237569	0.195140	0.001137	0.000575	0.128761
		A1	A2	B1	B2	C1	C2	TOT
Total		1	1	1	0.999999	0.999998	0.999998	0.999999
TOT, total OTU frequency of the taxon, divided by the six points
Total, total frequency of OTUs for each column

## Sheet: Phylum
Microbial community profiling in an extremely acidic environment interested by cold natural carbon dioxide spring: the case of the Mefite of the Ansanto Valley (southern Italy).
Olga De Castro, Mariano Avino, Federica Carraturo, Emanuela Di Iorio, Donato Giovannelli, Michele Innangi, Bruno Menale, Nicolina Mormile, Jacopo Troisi, Marco Guida.
Table S4. List of prokaryotic Operational Taxonomic Units (OTUs) identified using high-throughput sequencing data through metabarcoding analysis of 16S rRNA marker, showing relative frequencies per sample.
	Frequency of OTUs
Taxon	A1	A2	B1	B2	C1	C2	TOT
Actinobacteriota	0.240518	0.226679	0.322602	0.343757	0.209297	0.165893	0.251458
Bacteroidota	0.009236	0.009764	0.021873	0.014491	0.027300	0.031637	0.019050
Bdellovibrionota	0	0	0	0	0.007773	0.008168	0.002657
Campilobacterota	0.008289	0.012423	0	0	0	0	0.003452
Chloroflexi	0	0	0	0	0.002085	0.002493	0.000763
Cyanobacteria	0	0	0.018432	0.017760	0.114393	0.148483	0.049845
Deinococcota	0.041784	0.046482	0	0	0	0	0.014711
Firmicutes	0.309740	0.321522	0.195134	0.189039	0.346098	0.354220	0.285959
Patescibacteria	0.002064	0.001879	0	0	0	0	0.000657
Proteobacteria	0.194066	0.237405	0.155075	0.209850	0.176537	0.217970	0.198484
Thermoplasmatota	0	0	0.046940	0.028329	0.115379	0.070560	0.043535
Thermotogota	0	0	0.002376	0.001634	0	0	0.000668
Unassigned; Other	0.194302	0.143846	0.237569	0.195140	0.001137	0.000575	0.128761
	A1	A2	B1	B2	C1	C2	TOT
Total	0.999999	1	1.000001	1	0.999999	1	1
TOT, total OTU frequency of the taxon, divided by the six points
Total, total frequency of OTUs for each column
