# Supplementary material for: Profiling microbial communities in an extremely acidic environment influenced by a cold natural carbon dioxide spring: A study of the Mefite in Ansanto Valley, Southern Italy
Source: Environ Microbiol Rep. 2024 Feb 26;16(1):e13241. doi: 10.1111/1758-2229.13241 (PMC10895555; doi:10.1111/1758-2229.13241)
Supplement: Supplementary file 5 — Table S5. List of fungal Operational Taxonomic Units (OTUs) identified using high‐throughput sequencing data through metabarcoding analysis of ITS2 nrDNA marker, showing relative frequencies per site (duplicates treated as a single sample). [file EMI4-16-e13241-s007.xlsx]

## Sheet: Genus
Microbial community profiling in an extremely acidic environment interested by cold natural carbon dioxide spring: the case of the Mefite of the Ansanto Valley (southern Italy).
Olga De Castro, Mariano Avino, Federica Carraturo, Emanuela Di Iorio, Donato Giovannelli, Michele Innangi, Bruno Menale, Nicolina Mormile, Jacopo Troisi, Marco Guida.
Table S5. List of fungal Operational Taxonomic Units (OTUs) identified using high-throughput sequencing data through metabarcoding analysis of ITS2 nrDNA marker, showing relative frequencies per site (duplicates treated as a single sample).
					Frequency of OTUs
Phylum	Class	Order	Family	Taxon	A	B	C	TOT
Ascomycota	Dothideomycetes	Dothideales	Aureobasidiaceae	Aureobasidium	0.045543	0.032299	0.104304	0.060715
Ascomycota	Dothideomycetes	Capnodiales	Cladosporiaceae	Cladosporium	0.002476	0.027731	0	0.010069
Ascomycota	Dothideomycetes	Pleosporales	Phaeosphaeriaceae	Unidentified	0.097108	0	0	0.032369
Ascomycota	Dothideomycetes	Pleosporales	Unidentified	Unidentified	0	0.192631	0	0.064210
Ascomycota	Eurotiomycetes	Eurotiales	Aspergillaceae	Aspergillus	0	0	0.123564	0.041188
Ascomycota	Eurotiomycetes	Eurotiales	Aspergillaceae	Penicillium	0	0	0.045109	0.015036
Ascomycota	Eurotiomycetes	Eurotiales	Trichocomaceae	Talaromyces	0	0	0.024969	0.008323
Ascomycota	Eurotiomycetes	Verrucariales	Verrucariaceae	Verrucaria	0	0.056321	0	0.018774
Ascomycota	Saccharomycetes	Saccharomycetales	Debaryomycetaceae	Debaryomyces	0.124039	0.048726	0.096628	0.089798
Ascomycota	Sordariomycetes	Hypocreales	Other	Other	0	0.022585	0	0.007528
Ascomycota	Sordariomycetes	Sordariales	Chaetomiaceae	Chaetomium	0	0	0.158149	0.052716
Basidiomycota	Agaricomycetes	Agaricales	Physalacriaceae	Cylindrobasidium	0.064536	0	0	0.021512
Basidiomycota	Agaricomycetes	Agaricales	Pleurotaceae	Pleurotus	0.086034	0	0	0.028678
Basidiomycota	Agaricomycetes	Cantharellales	Unidentified	Unidentified	0	0.046748	0	0.015583
Basidiomycota	Agaricomycetes	Corticiales	Corticiaceae	Corticium	0	0.058028	0	0.019343
Basidiomycota	Agaricomycetes	Hymenochaetales	Hymenochaetaceae	Fuscoporia	0	0.057074	0	0.019025
Basidiomycota	Agaricomycetes	Hymenochaetales	Hymenochaetaceae	Hymenochaete	0	0.019135	0	0.006378
Basidiomycota	Agaricomycetes	Polyporales	Meruliaceae	Ceriporia	0	0	0.032989	0.010996
Basidiomycota	Agaricomycetes	Polyporales	Meruliaceae	Flavodon	0.037435	0.031192	0	0.022876
Basidiomycota	Agaricomycetes	Polyporales	Meruliaceae	Phlebia	0	0.096039	0	0.032013
Basidiomycota	Agaricomycetes	Russulales	Peniophoraceae	Peniophora	0	0.063657	0	0.021219
Basidiomycota	Agaricomycetes	Unidentified	Unidentified	Unidentified	0	0.019523	0	0.006508
Basidiomycota	Exobasidiomycetes	Microstromatales	Unidentified	Unidentified	0	0.063056	0	0.021019
Basidiomycota	Malasseziomycetes	Malasseziales	Malasseziaceae	Malassezia	0.268738	0.116692	0.265053	0.216828
Basidiomycota	Malasseziomycetes	Malasseziales	Unidentified	Unidentified	0.006460	0	0.043816	0.016759
Basidiomycota	Microbotryomycetes	Sporidiobolales	Sporidiobolaceae	Unidentified	0	0.021396	0	0.007132
Basidiomycota	Tremellomycetes	Holtermanniales	Incertae sedis	Holtermanniella	0	0	0.065758	0.021919
Basidiomycota	Tremellomycetes	Tremellales	Bulleribasidiaceae	Dioszegia	0	0	0.039661	0.013220
				Unassigned; Other	0.267629	0.027165	0	0.098265
					A	B	C	TOT
Total					0.999998	0.999998	1	0.999999
TOT, total OTU frequency of the taxon, divided by the three points
Total, total frequency of OTUs for each column

## Sheet: Family
Microbial community profiling in an extremely acidic environment interested by cold natural carbon dioxide spring: the case of the Mefite of the Ansanto Valley (southern Italy).
Olga De Castro, Mariano Avino, Federica Carraturo, Emanuela Di Iorio, Donato Giovannelli, Michele Innangi, Bruno Menale, Nicolina Mormile, Jacopo Troisi, Marco Guida.
Table S5. List of fungal Operational Taxonomic Units (OTUs) identified using high-throughput sequencing data through metabarcoding analysis of ITS2 nrDNA marker, showing relative frequencies per site (duplicates treated as a single sample).
				Frequency of OTUs
Phylum	Class	Order	Taxon	A	B	C	TOT
Ascomycota	Dothideomycetes	Capnodiales	Cladosporiaceae	0.002476	0.027731	0	0.010069
Ascomycota	Dothideomycetes	Dothideales	Aureobasidiaceae	0.045543	0.032299	0.104304	0.060715
Ascomycota	Dothideomycetes	Pleosporales	Phaeosphaeriaceae	0.097108	0	0	0.032369
Ascomycota	Dothideomycetes	Pleosporales	Unidentified	0	0.192631	0	0.064210
Ascomycota	Eurotiomycetes	Eurotiales	Aspergillaceae	0	0	0.168673	0.056224
Ascomycota	Eurotiomycetes	Eurotiales	Trichocomaceae	0	0	0.024969	0.008323
Ascomycota	Eurotiomycetes	Verrucariales	Verrucariaceae	0	0.056321	0	0.018774
Ascomycota	Saccharomycetes	Saccharomycetales	Debaryomycetaceae	0.124039	0.048726	0.096628	0.089798
Ascomycota	Sordariomycetes	Hypocreales	Other	0	0.022584	0	0.007528
Ascomycota	Sordariomycetes	Sordariales	Chaetomiaceae	0	0	0.158149	0.052716
Basidiomycota	Agaricomycetes	Agaricales	Physalacriaceae	0.064536	0	0	0.021512
Basidiomycota	Agaricomycetes	Agaricales	Pleurotaceae	0.086034	0	0	0.028678
Basidiomycota	Agaricomycetes	Cantharellales	Unidentified	0	0.046748	0	0.015583
Basidiomycota	Agaricomycetes	Corticiales	Corticiaceae	0	0.058028	0	0.019343
Basidiomycota	Agaricomycetes	Hymenochaetales	Hymenochaetaceae	0	0.076209	0	0.025403
Basidiomycota	Agaricomycetes	Polyporales	Meruliaceae	0.037435	0.127231	0.032989	0.065885
Basidiomycota	Agaricomycetes	Russulales	Peniophoraceae	0	0.063657	0	0.021219
Basidiomycota	Agaricomycetes	Unidentified	Unidentified	0	0.019523	0	0.006508
Basidiomycota	Exobasidiomycetes	Microstromatales	Unidentified	0	0.063056	0	0.021019
Basidiomycota	Malasseziomycetes	Malasseziales	Malasseziaceae	0.268738	0.116692	0.265053	0.216828
Basidiomycota	Malasseziomycetes	Malasseziales	Unidentified	0.006460	0	0.043816	0.016759
Basidiomycota	Microbotryomycetes	Sporidiobolales	Sporidiobolaceae	0	0.021396	0	0.007132
Basidiomycota	Tremellomycetes	Holtermanniales	Incertae sedis	0	0	0.065758	0.021919
Basidiomycota	Tremellomycetes	Tremellales	Bulleribasidiaceae	0	0	0.039661	0.013220
			Unassigned; Other	0.267629	0.027165	0	0.098265
				A	B	C	TOT
Total				0.999998	0.999997	1	0.999999
TOT, total OTU frequency of the taxon, divided by the three points
Total, total frequency of OTUs for each column

## Sheet: Order
Microbial community profiling in an extremely acidic environment interested by cold natural carbon dioxide spring: the case of the Mefite of the Ansanto Valley (southern Italy).
Olga De Castro, Mariano Avino, Federica Carraturo, Emanuela Di Iorio, Donato Giovannelli, Michele Innangi, Bruno Menale, Nicolina Mormile, Jacopo Troisi, Marco Guida.
Table S5. List of fungal Operational Taxonomic Units (OTUs) identified using high-throughput sequencing data through metabarcoding analysis of ITS2 nrDNA marker, showing relative frequencies per site (duplicates treated as a single sample).
			Frequency of OTUs
Phylum	Class	Taxon	A	B	C	TOT
Ascomycota	Dothideomycetes	Capnodiales	0.002476	0.027731	0	0.010069
Ascomycota	Dothideomycetes	Dothideales	0.045543	0.032299	0.104304	0.060715
Ascomycota	Dothideomycetes	Pleosporales	0.097108	0.192631	0	0.096580
Ascomycota	Eurotiomycetes	Eurotiales	0	0	0.193641	0.064547
Ascomycota	Eurotiomycetes	Verrucariales	0	0.056321	0	0.018774
Ascomycota	Saccharomycetes	Saccharomycetales	0.124039	0.048726	0.096628	0.089798
Ascomycota	Sordariomycetes	Hypocreales	0	0.022585	0	0.007528
Ascomycota	Sordariomycetes	Sordariales	0	0	0.158149	0.052716
Basidiomycota	Agaricomycetes	Agaricales	0.150570	0	0	0.050190
Basidiomycota	Agaricomycetes	Cantharellales	0	0.046748	0	0.015583
Basidiomycota	Agaricomycetes	Corticiales	0	0.058028	0	0.019343
Basidiomycota	Agaricomycetes	Hymenochaetales	0	0.076209	0	0.025403
Basidiomycota	Agaricomycetes	Polyporales	0.037435	0.127231	0.032989	0.065885
Basidiomycota	Agaricomycetes	Russulales	0	0.063657	0	0.021219
Basidiomycota	Agaricomycetes	Unidentified	0	0.019523	0	0.006508
Basidiomycota	Exobasidiomycetes	Microstromatales	0	0.063056	0	0.021019
Basidiomycota	Malasseziomycetes	Malasseziales	0.275198	0.116692	0.308869	0.233586
Basidiomycota	Microbotryomycetes	Sporidiobolales	0	0.021396	0	0.007132
Basidiomycota	Tremellomycetes	Holtermanniales	0	0	0.065758	0.021919
Basidiomycota	Tremellomycetes	Tremellales	0	0	0.039661	0.013220
		Unassigned; Other	0.267629	0.027165	0	0.098265
			A	B	C	TOT
Total			0.999998	0.999998	0.999999	0.999999
TOT, total OTU frequency of the taxon, divided by the three points
Total, total frequency of OTUs for each column

## Sheet: Class
Microbial community profiling in an extremely acidic environment interested by cold natural carbon dioxide spring: the case of the Mefite of the Ansanto Valley (southern Italy).
Olga De Castro, Mariano Avino, Federica Carraturo, Emanuela Di Iorio, Donato Giovannelli, Michele Innangi, Bruno Menale, Nicolina Mormile, Jacopo Troisi, Marco Guida.
Table S5. List of fungal Operational Taxonomic Units (OTUs) identified using high-throughput sequencing data through metabarcoding analysis of ITS2 nrDNA marker, showing relative frequencies per site (duplicates treated as a single sample).
		Frequency of OTUs
Phylum	Taxon	A	B	C	TOT
Ascomycota	Dothideomycetes	0.145128	0.252661	0.104304	0.167364
Ascomycota	Eurotiomycetes	0	0.056321	0.193641	0.083321
Ascomycota	Saccharomycetes	0.124039	0.048726	0.096628	0.089798
Ascomycota	Sordariomycetes	0	0.022585	0.158149	0.060245
Basidiomycota	Agaricomycetes	0.188005	0.391397	0.032989	0.204130
Basidiomycota	Exobasidiomycetes	0	0.063056	0	0.021019
Basidiomycota	Malasseziomycetes	0.275198	0.116692	0.308869	0.233586
Basidiomycota	Microbotryomycetes	0	0.021396	0	0.007132
Basidiomycota	Tremellomycetes	0	0	0.105419	0.035140
	Unassigned; Other	0.267629	0.027165	0	0.098265
		A	B	C	TOT
Total		0.999999	0.999999	0.999999	1
TOT, total OTU frequency of the taxon, divided by the three points
Total, total frequency of OTUs for each column

## Sheet: Phylum
Microbial community profiling in an extremely acidic environment interested by cold natural carbon dioxide spring: the case of the Mefite of the Ansanto Valley (southern Italy).
Olga De Castro, Mariano Avino, Federica Carraturo, Emanuela Di Iorio, Donato Giovannelli, Michele Innangi, Bruno Menale, Nicolina Mormile, Jacopo Troisi, Marco Guida.
Table S5. List of fungal Operational Taxonomic Units (OTUs) identified using high-throughput sequencing data through metabarcoding analysis of ITS2 nrDNA marker, showing relative frequencies per site (duplicates treated as a single sample).
	Frequency of OTUs
Taxon	A	B	C	TOT
Ascomycota	0.269167	0.380293	0.552723	0.400728
Basidiomycota	0.463204	0.592541	0.447277	0.501007
Unassigned; Other	0.267629	0.027165	0	0.098265
	A	B	C	TOT
Total	1	1	1	1
TOT, total OTU frequency of the taxon, divided by the three points
Total, total frequency of OTUs for each column
