# Supplementary material for: Profiling microbial communities in an extremely acidic environment influenced by a cold natural carbon dioxide spring: A study of the Mefite in Ansanto Valley, Southern Italy
Source: Environ Microbiol Rep. 2024 Feb 26;16(1):e13241. doi: 10.1111/1758-2229.13241 (PMC10895555; doi:10.1111/1758-2229.13241)
Supplement: Supplementary file 6 — Table S6. List of fungal Operational Taxonomic Units (OTUs) identified using high‐throughput sequencing data through metabarcoding analysis of ITS2 nrDNA marker, showing relative frequencies per sample. [file EMI4-16-e13241-s005.xlsx]

## Sheet: Genus
Microbial community profiling in an extremely acidic environment interested by cold natural carbon dioxide spring: the case of the Mefite of the Ansanto Valley (southern Italy).
Olga De Castro, Mariano Avino, Federica Carraturo, Emanuela Di Iorio, Donato Giovannelli, Michele Innangi, Bruno Menale, Nicolina Mormile, Jacopo Troisi, Marco Guida.
Table S6. List of fungal Operational Taxonomic Units (OTUs) identified using high-throughput sequencing data through metabarcoding analysis of ITS2 nrDNA marker, showing relative frequencies per sample.
					Frequency of OTUs
Phylum	Class	Order	Family	Taxon	A1	A2	B1	B2	C1	C2	TOT
Ascomycota	Dothideomycetes	Capnodiales	Cladosporiaceae	Cladosporium	0.002244	0.002628	0.024506	0.030047	0	0	0.009904
Ascomycota	Dothideomycetes	Dothideales	Aureobasidiaceae	Aureobasidium	0.044991	0.045905	0.032111	0.032435	0.102250	0.106825	0.060753
Ascomycota	Dothideomycetes	Pleosporales	Phaeosphaeriaceae	Unidentified	0.089302	0.102225	0	0	0	0	0.031921
Ascomycota	Dothideomycetes	Pleosporales	Unidentified	Unidentified	0	0	0.195144	0.190826	0	0	0.064328
Ascomycota	Eurotiomycetes	Eurotiales	Aspergillaceae	Aspergillus	0	0	0	0	0.127019	0.119325	0.041057
Ascomycota	Eurotiomycetes	Eurotiales	Aspergillaceae	Penicillium	0	0	0	0	0.044695	0.045616	0.015052
Ascomycota	Eurotiomycetes	Eurotiales	Trichocomaceae	Talaromyces	0	0	0	0	0.023871	0.026316	0.008364
Ascomycota	Eurotiomycetes	Verrucariales	Verrucariaceae	Verrucaria	0	0	0.055828	0.056675	0	0	0.018750
Ascomycota	Saccharomycetes	Saccharomycetales	Debaryomycetaceae	Debaryomyces	0.122945	0.124756	0.050279	0.047610	0.104921	0.086453	0.089494
Ascomycota	Sordariomycetes	Hypocreales	Other	Other	0	0	0.020224	0.024281	0	0	0.007417
Ascomycota	Sordariomycetes	Sordariales	Chaetomiaceae	Chaetomium	0	0	0	0	0.152388	0.165216	0.052934
Basidiomycota	Agaricomycetes	Agaricales	Physalacriaceae	Cylindrobasidium	0.073918	0.058386	0	0	0	0	0.022051
Basidiomycota	Agaricomycetes	Agaricales	Pleurotaceae	Pleurotus	0.083501	0.087695	0	0	0	0	0.028533
Basidiomycota	Agaricomycetes	Cantharellales	Unidentified	Unidentified	0	0	0.047997	0.045850	0	0	0.015641
Basidiomycota	Agaricomycetes	Corticiales	Corticiaceae	Corticium	0	0	0.059123	0.057242	0	0	0.019394
Basidiomycota	Agaricomycetes	Hymenochaetales	Hymenochaetaceae	Fuscoporia	0	0	0.057292	0.056918	0	0	0.019035
Basidiomycota	Agaricomycetes	Hymenochaetales	Hymenochaetaceae	Hymenochaete	0	0	0.017830	0.020072	0	0	0.006317
Basidiomycota	Agaricomycetes	Polyporales	Meruliaceae	Ceriporia	0	0	0	0	0.036505	0.028675	0.010863
Basidiomycota	Agaricomycetes	Polyporales	Meruliaceae	Flavodon	0.038384	0.036813	0.031491	0.030978	0	0	0.022944
Basidiomycota	Agaricomycetes	Polyporales	Meruliaceae	Phlebia	0	0	0.097882	0.094715	0	0	0.032099
Basidiomycota	Agaricomycetes	Russulales	Peniophoraceae	Peniophora	0	0	0.060842	0.065679	0	0	0.021087
Basidiomycota	Agaricomycetes	Unidentified	Unidentified	Unidentified	0	0	0.018281	0.020416	0	0	0.006449
Basidiomycota	Exobasidiomycetes	Microstromatales	Unidentified	Unidentified	0	0	0.065010	0.061653	0	0	0.021110
Basidiomycota	Malasseziomycetes	Malasseziales	Malasseziaceae	Malassezia	0.268410	0.268952	0.122754	0.112339	0.253215	0.279578	0.217541
Basidiomycota	Malasseziomycetes	Malasseziales	Unidentified	Unidentified	0.005775	0.006910	0	0	0.042698	0.045187	0.016762
Basidiomycota	Microbotryomycetes	Sporidiobolales	Sporidiobolaceae	Unidentified	0	0	0.016506	0.024908	0	0	0.006902
Basidiomycota	Tremellomycetes	Holtermanniales	Incertae sedis	Holtermanniella	0	0	0	0	0.071313	0.058942	0.021709
Basidiomycota	Tremellomycetes	Tremellales	Bulleribasidiaceae	Dioszegia	0	0	0	0	0.041125	0.037865	0.013165
				Unassigned; Other	0.270528	0.265729	0.026900	0.027356	0	0	0.098419
					A1	A2	B1	B2	C1	C2	TOT
Total					0.999998	0.999999	1	1	1	0.999998	0.999995
TOT, total OTU frequency of the taxon, divided by the six points
Total, total frequency of OTUs for each column

## Sheet: Family
Microbial community profiling in an extremely acidic environment interested by cold natural carbon dioxide spring: the case of the Mefite of the Ansanto Valley (southern Italy).
Olga De Castro, Mariano Avino, Federica Carraturo, Emanuela Di Iorio, Donato Giovannelli, Michele Innangi, Bruno Menale, Nicolina Mormile, Jacopo Troisi, Marco Guida.
Table S6. List of fungal Operational Taxonomic Units (OTUs) identified using high-throughput sequencing data through metabarcoding analysis of ITS2 nrDNA marker, showing relative frequencies per sample.
				Frequency of OTUs
Phylum	Class	Order	Taxon	A1	A2	B1	B2	C1	C2	TOT
Ascomycota	Dothideomycetes	Capnodiales	Cladosporiaceae	0.002244	0.002628	0.024506	0.030047	0	0	0.009904
Ascomycota	Dothideomycetes	Dothideales	Aureobasidiaceae	0.044991	0.045905	0.032111	0.032435	0.102250	0.106825	0.060753
Ascomycota	Dothideomycetes	Pleosporales	Phaeosphaeriaceae	0.089302	0.102225	0	0	0	0	0.031921
Ascomycota	Dothideomycetes	Pleosporales	Unidentified	0	0	0.195144	0.190826	0	0	0.064328
Ascomycota	Eurotiomycetes	Eurotiales	Aspergillaceae	0	0	0	0	0.171715	0.164941	0.056109
Ascomycota	Eurotiomycetes	Eurotiales	Trichocomaceae	0	0	0	0	0.023871	0.026316	0.008364
Ascomycota	Eurotiomycetes	Verrucariales	Verrucariaceae	0	0	0.055828	0.056675	0	0	0.018750
Ascomycota	Saccharomycetes	Saccharomycetales	Debaryomycetaceae	0.122945	0.124756	0.050279	0.047610	0.104921	0.086453	0.089494
Ascomycota	Sordariomycetes	Hypocreales	Other	0	0	0.020224	0.024281	0	0	0.007417
Ascomycota	Sordariomycetes	Sordariales	Chaetomiaceae	0	0	0	0	0.152388	0.165216	0.052934
Basidiomycota	Agaricomycetes	Agaricales	Physalacriaceae	0.073918	0.058386	0	0	0	0	0.022051
Basidiomycota	Agaricomycetes	Agaricales	Pleurotaceae	0.083501	0.087695	0	0	0	0	0.028533
Basidiomycota	Agaricomycetes	Cantharellales	Unidentified	0	0	0.047997	0.045850	0	0	0.015641
Basidiomycota	Agaricomycetes	Corticiales	Corticiaceae	0	0	0.059123	0.057242	0	0	0.019394
Basidiomycota	Agaricomycetes	Hymenochaetales	Hymenochaetaceae	0	0	0.075122	0.076990	0	0	0.025352
Basidiomycota	Agaricomycetes	Polyporales	Meruliaceae	0.038384	0.036813	0.129373	0.125693	0.036505	0.028675	0.065907
Basidiomycota	Agaricomycetes	Russulales	Peniophoraceae	0	0	0.060842	0.065679	0	0	0.021087
Basidiomycota	Agaricomycetes	Unidentified	Unidentified	0	0	0.018281	0.020416	0	0	0.006449
Basidiomycota	Exobasidiomycetes	Microstromatales	Unidentified	0	0	0.065010	0.061653	0	0	0.021110
Basidiomycota	Malasseziomycetes	Malasseziales	Malasseziaceae	0.268410	0.268952	0.122754	0.112339	0.253215	0.279578	0.217541
Basidiomycota	Malasseziomycetes	Malasseziales	Unidentified	0.005775	0.006910	0	0	0.042698	0.045187	0.016762
Basidiomycota	Microbotryomycetes	Sporidiobolales	Sporidiobolaceae	0	0	0.016506	0.024908	0	0	0.006902
Basidiomycota	Tremellomycetes	Holtermanniales	Incertae sedis	0	0	0	0	0.071313	0.058942	0.021709
Basidiomycota	Tremellomycetes	Tremellales	Bulleribasidiaceae	0	0	0	0	0.041125	0.037865	0.013165
			Unassigned; Other	0.270528	0.265729	0.026900	0.027356	0	0	0.098419
				A1	A2	B1	B2	C1	C2	TOT
Total				0.999998	0.999999	1	1	1	0.999998	0.999996
TOT, total OTU frequency of the taxon, divided by the six points
Total, total frequency of OTUs for each column

## Sheet: Order
Microbial community profiling in an extremely acidic environment interested by cold natural carbon dioxide spring: the case of the Mefite of the Ansanto Valley (southern Italy).
Olga De Castro, Mariano Avino, Federica Carraturo, Emanuela Di Iorio, Donato Giovannelli, Michele Innangi, Bruno Menale, Nicolina Mormile, Jacopo Troisi, Marco Guida.
Table S6. List of fungal Operational Taxonomic Units (OTUs) identified using high-throughput sequencing data through metabarcoding analysis of ITS2 nrDNA marker, showing relative frequencies per sample.
			Frequency of OTUs
Phylum	Class	Taxon	A1	A2	B1	B2	C1	C2	TOT
Ascomycota	Dothideomycetes	Capnodiales	0.002244	0.002628	0.024506	0.030047	0	0	0.009904
Ascomycota	Dothideomycetes	Dothideales	0.044991	0.045905	0.032111	0.032435	0.102250	0.106825	0.060753
Ascomycota	Dothideomycetes	Pleosporales	0.089302	0.102225	0.195144	0.190826	0	0	0.096249
Ascomycota	Eurotiomycetes	Eurotiales	0	0	0	0	0.195585	0.191257	0.064474
Ascomycota	Eurotiomycetes	Verrucariales	0	0	0.055828	0.056675	0	0	0.018750
Ascomycota	Saccharomycetes	Saccharomycetales	0.122945	0.124756	0.050279	0.047610	0.104921	0.086453	0.089494
Ascomycota	Sordariomycetes	Hypocreales	0	0	0.020224	0.024281	0	0	0.007417
Ascomycota	Sordariomycetes	Sordariales	0	0	0	0	0.152388	0.165216	0.052934
Basidiomycota	Agaricomycetes	Agaricales	0.157419	0.146081	0	0	0	0	0.050583
Basidiomycota	Agaricomycetes	Cantharellales	0	0	0.047997	0.045850	0	0	0.015641
Basidiomycota	Agaricomycetes	Corticiales	0	0	0.059123	0.057242	0	0	0.019394
Basidiomycota	Agaricomycetes	Hymenochaetales	0	0	0.075122	0.076990	0	0	0.025352
Basidiomycota	Agaricomycetes	Polyporales	0.038384	0.036813	0.129373	0.125693	0.036505	0.028675	0.065907
Basidiomycota	Agaricomycetes	Russulales	0	0	0.060842	0.065679	0	0	0.021087
Basidiomycota	Agaricomycetes	Unidentified	0	0	0.018281	0.020416	0	0	0.006449
Basidiomycota	Exobasidiomycetes	Microstromatales	0	0	0.065010	0.061653	0	0	0.021110
Basidiomycota	Malasseziomycetes	Malasseziales	0.274185	0.275862	0.122754	0.112339	0.295912	0.324766	0.234303
Basidiomycota	Microbotryomycetes	Sporidiobolales	0	0	0.016506	0.024908	0	0	0.006902
Basidiomycota	Tremellomycetes	Holtermanniales	0	0	0	0	0.071313	0.058942	0.021709
Basidiomycota	Tremellomycetes	Tremellales	0	0	0	0	0.041125	0.037865	0.013165
		Unassigned; Other	0.270528	0.265729	0.026900	0.027356	0	0	0.098419
			A1	A2	B1	B2	C1	C2	TOT
Total			0.999998	0.999999	1	1	0.999999	0.999999	0.999996
TOT, total OTU frequency of the taxon, divided by the six points
Total, total frequency of OTUs for each column

## Sheet: Class
Microbial community profiling in an extremely acidic environment interested by cold natural carbon dioxide spring: the case of the Mefite of the Ansanto Valley (southern Italy).
Olga De Castro, Mariano Avino, Federica Carraturo, Emanuela Di Iorio, Donato Giovannelli, Michele Innangi, Bruno Menale, Nicolina Mormile, Jacopo Troisi, Marco Guida.
Table S6. List of fungal Operational Taxonomic Units (OTUs) identified using high-throughput sequencing data through metabarcoding analysis of ITS2 nrDNA marker, showing relative frequencies per sample.
		Frequency of OTUs
Phylum	Taxon	A1	A2	B1	B2	C1	C2	TOT
Ascomycota	Dothideomycetes	0.136538	0.150759	0.251760	0.253308	0.102250	0.106825	0.166907
Ascomycota	Eurotiomycetes	0	0	0.055828	0.056675	0.195585	0.191257	0.083224
Ascomycota	Saccharomycetes	0.122945	0.124756	0.050279	0.047610	0.104921	0.086453	0.089494
Ascomycota	Sordariomycetes	0	0	0.020224	0.024281	0.152388	0.165216	0.060351
Basidiomycota	Agaricomycetes	0.195803	0.182894	0.390738	0.391870	0.036505	0.028675	0.204414
Basidiomycota	Exobasidiomycetes	0	0	0.065010	0.061653	0	0	0.021110
Basidiomycota	Malasseziomycetes	0.274185	0.275862	0.122754	0.112339	0.295912	0.324766	0.234303
Basidiomycota	Microbotryomycetes	0	0	0.016506	0.024908	0	0	0.006902
Basidiomycota	Tremellomycetes	0	0	0	0	0.112437	0.096808	0.034874
	Unassigned; Other	0.270528	0.265729	0.026900	0.027356	0	0	0.098419
		A1	A2	B1	B2	C1	C2	TOT
Total		0.999999	1	0.999999	1	0.999998	1	0.999998
TOT, total OTU frequency of the taxon, divided by the six points
Total, total frequency of OTUs for each column

## Sheet: Phylum
Microbial community profiling in an extremely acidic environment interested by cold natural carbon dioxide spring: the case of the Mefite of the Ansanto Valley (southern Italy).
Olga De Castro, Mariano Avino, Federica Carraturo, Emanuela Di Iorio, Donato Giovannelli, Michele Innangi, Bruno Menale, Nicolina Mormile, Jacopo Troisi, Marco Guida.
Table S6. List of fungal Operational Taxonomic Units (OTUs) identified using high-throughput sequencing data through metabarcoding analysis of ITS2 nrDNA marker, showing relative frequencies per sample.
	Frequency of OTUs
Taxon	A1	A2	B1	B2	C1	C2	TOT
Ascomycota	0.259482	0.275515	0.378091	0.381874	0.555145	0.549752	0.399976
Basidiomycota	0.469989	0.458756	0.595009	0.590769	0.444855	0.450248	0.501604
Unassigned; Other	0.270528	0.265729	0.026900	0.027356	0	0	0.098419
	A1	A2	B1	B2	C1	C2	TOT
Total	0.999999	1	1	0.999999	1	1	0.999999
TOT, total OTU frequency of the taxon, divided by the six points
Total, total frequency of OTUs for each column
