# Supplementary material for: Profiling microbial communities in an extremely acidic environment influenced by a cold natural carbon dioxide spring: A study of the Mefite in Ansanto Valley, Southern Italy
Source: Environ Microbiol Rep. 2024 Feb 26;16(1):e13241. doi: 10.1111/1758-2229.13241 (PMC10895555; doi:10.1111/1758-2229.13241)
Supplement: Supplementary file 7 — Table S7. Complete list of the correlation between the different variables within and between blocks in the 2B‐PLS analyses. [file EMI4-16-e13241-s001.xlsx]

## Sheet: 2BPLS Chem_vs_Prok
Microbial community profiling in an extremely acidic environment interested by cold natural carbon dioxide spring: the case of the Mefite of the Ansanto Valley (southern Italy).
Olga De Castro, Mariano Avino, Federica Carraturo, Emanuela Di Iorio, Donato Giovannelli, Michele Innangi, Bruno Menale, Nicolina Mormile, Jacopo Troisi, Marco Guida.
Table S7. Complete list of the correlation between the different variables within and between blocks in the 2B-PLS analyses.
Chemical Data	Correlation		Prokaryotes OTUs	Correlation	Kingdom	Phylum	Class	Order	Family	Genus	Species
Cr	1		656520	1	Unassigned
Al	0.999		760967	1	Unassigned
Li	0.999		1023075	1	Unassigned
Pb	0.999		503315	0.999	Unassigned
V	0.999		741701	0.999	Unassigned
Volatile Substances	0.999		1079742	0.999	Unassigned
Fe	0.998		4335776	0.999	Unassigned
pH	0.998		858896	0.998	Unassigned
B	0.997		537664	0.997	Unassigned
Ni	0.997		812921	0.997	Unassigned
Sr	0.996		191797	0.996	Unassigned
Zn	0.995		517754	0.996	Unassigned
Co	0.993		4303759	0.996	Unassigned
Hg	0.991		4320351	0.996	Unassigned
Tl	0.99		268290	0.995	Unassigned
U	0.99		566216	0.994	Unassigned
Sn	0.989		4313141	0.994	Unassigned
Ba	0.982		4366142	0.992	Unassigned
Cu	0.953		137866	0.989	Unassigned
Cellulose	0.929		261774	0.989	Unassigned
As	0.917		4315144	0.989	d__Bacteria;	p__Firmicutes;	c__Bacilli;	o__Bacillales;	f__Bacillaceae;	g__Bacillus;	s__Bacillus_gibsonii
Se	0.877		4324432	0.989	Unassigned
F-	0.845		14287	0.988	Unassigned
DOC	0.821		370368	0.988	Unassigned
Be	0.817		504674	0.988	Unassigned
Mn	0.805		4309420	0.988	d__Bacteria;	p__Proteobacteria;	c__Gammaproteobacteria;	o__Burkholderiales;	f__Rhodocyclaceae;	g__Dechloromonas
Te	0.688		4357991	0.988	d__Bacteria;	p__Firmicutes;	c__Clostridia;	o__Peptostreptococcales-Tissierellales;	f__Peptostreptococcales-Tissierellales;	g__Anaerococcus;	s__uncultured_bacterium
NO2-	0.63		4420570	0.988	d__Bacteria;	p__Firmicutes;	c__Clostridia;	o__Peptostreptococcales-Tissierellales;	f__Peptostreptococcales-Tissierellales;	g__Anaerococcus;	Ambiguous_taxa
PO43-	-0.027		446403	0.986	d__Bacteria;	p__Thermotogota;	c__Thermotogae;	o__Mesoaciditogales;	f__Mesoaciditogaceae;	g__Mesoaciditoga;	Ambiguous_taxa
NO3-	-0.169		4344371	0.986	d__Bacteria;	p__Actinobacteriota;	c__Actinobacteria;	o__Micrococcales;	f__Brevibacteriaceae;	g__Brevibacterium
Cl-	-0.502		523025	0.985	d__Bacteria;	p__Proteobacteria;	c__Gammaproteobacteria;	o__Burkholderiales;	f__Methylophilaceae;	g__Methylobacillus;	Ambiguous_taxa
SO42-	-0.696		199683	0.984	d__Bacteria;	p__Actinobacteriota;	c__Actinobacteria;	o__Streptomycetales;	f__Streptomycetaceae;	g__Streptomyces;	s__Streptomyces_sp.
			464797	0.98	d__Bacteria;	p__Bacteroidota;	c__Bacteroidia;	o__Bacteroidales;	f__Prevotellaceae;	g__Prevotella
			1029165	0.976	d__Bacteria;	p__Firmicutes;	c__Bacilli;	o__Staphylococcales;	f__Staphylococcaceae;	g__Staphylococcus
			1058956	0.975	d__Bacteria;	p__Actinobacteriota;	c__Actinobacteria;	o__Propionibacteriales;	f__Nocardioidaceae;	g__Nocardioides
			974249	0.972	d__Bacteria;	p__Deinococcota;	c__Deinococci;	o__Thermales;	f__Thermaceae;	g__Thermus
			495096	0.971	d__Bacteria;	p__Firmicutes;	c__Bacilli;	o__Staphylococcales;	f__Staphylococcaceae;	g__Staphylococcus;	Ambiguous_taxa
			627435	0.971	d__Bacteria;	p__Proteobacteria;	c__Alphaproteobacteria;	o__Rhizobiales;	f__Beijerinckiaceae;	g__Methylobacterium-Methylorubrum;	s__uncultured_bacterium
			949789	0.97	d__Bacteria;	p__Chloroflexi;	c__Chloroflexia;	o__Thermomicrobiales;	f__JG30-KF-CM45;	g__JG30-KF-CM45;	s__uncultured_bacterium
			1696853	0.969	d__Bacteria;	p__Firmicutes;	c__Desulfotomaculia;	o__Desulfotomaculales;	f__Desulfotomaculales;	g__Pelotomaculum;	s__uncultured_bacterium
			977399	0.967	d__Bacteria;	p__Proteobacteria;	c__Gammaproteobacteria;	o__Pseudomonadales;	f__Pseudomonadaceae;	g__Pseudomonas;	s__Pseudomonas_sp.
			359689	0.964	d__Bacteria;	p__Firmicutes;	c__Bacilli;	o__Bacillales;	f__Bacillaceae;	g__Bacillus
			4448456	0.964	d__Bacteria;	p__Proteobacteria;	c__Gammaproteobacteria;	o__Pseudomonadales;	f__Moraxellaceae;	g__Acinetobacter
			521073	0.962	d__Bacteria;	p__Firmicutes;	c__Bacilli;	o__Staphylococcales;	f__Staphylococcaceae;	g__Staphylococcus;	s__uncultured_bacterium
			240755	0.958	d__Bacteria;	p__Firmicutes;	c__Clostridia;	o__Clostridiales;	f__Clostridiaceae;	g__Clostridium_sensu_stricto_1;	s__uncultured_bacterium
			934488	0.958	d__Bacteria;	p__Cyanobacteria;	c__Cyanobacteriia;	o__Oxyphotobacteria_Incertae_Sedis;	f__Unknown_Family;	g__Phormidium_SAG_37.90;	s__Leptolyngbya_frigida
			970138	0.958	d__Bacteria;	p__Proteobacteria;	c__Alphaproteobacteria;	o__Rhodobacterales;	f__Rhodobacteraceae;	g__Falsirhodobacter
			4300121	0.956	d__Bacteria;	p__Proteobacteria;	c__Gammaproteobacteria;	o__Pseudomonadales;	f__Moraxellaceae;	g__Acinetobacter;	s__uncultured_bacterium
			4484176	0.955	d__Bacteria;	p__Actinobacteriota;	c__Actinobacteria;	o__Propionibacteriales;	f__Nocardioidaceae;	g__Nocardioides;	s__uncultured_bacterium
			561636	0.953	d__Bacteria;	p__Proteobacteria;	c__Gammaproteobacteria;	o__Pseudomonadales;	f__Moraxellaceae;	g__Acinetobacter
			258653	0.952	d__Bacteria;	p__Firmicutes;	c__Clostridia;	o__Clostridiales;	f__Caloramatoraceae;	g__Fonticella
			1143045	0.952	d__Bacteria;	p__Proteobacteria;	c__Gammaproteobacteria;	o__Cellvibrionales;	f__Cellvibrionaceae;	g__Cellvibrio;	s__uncultured_bacterium
			863970	0.95	d__Bacteria;	p__Proteobacteria;	c__Gammaproteobacteria;	o__Pasteurellales;	f__Pasteurellaceae;	g__Haemophilus;	s__uncultured_bacterium
			467198	0.941	d__Bacteria;	p__Proteobacteria;	c__Alphaproteobacteria;	o__Rhodobacterales;	f__Rhodobacteraceae;	g__Paracoccus
			144048	0.931	d__Bacteria;	p__Actinobacteriota;	c__Actinobacteria;	o__Micrococcales;	f__Micrococcaceae;	g__Micrococcus
			516966	0.931	d__Bacteria;	p__Proteobacteria;	c__Alphaproteobacteria;	o__Sphingomonadales;	f__Sphingomonadaceae;	g__Sphingobium
			1000547	0.912	d__Bacteria;	p__Proteobacteria;	c__Gammaproteobacteria;	o__Pseudomonadales;	f__Pseudomonadaceae;	g__Pseudomonas
			356733	0.901	d__Bacteria;	p__Cyanobacteria;	c__Cyanobacteriia;	o__Chloroplast;	f__Chloroplast;	g__Chloroplast
			2901965	0.898	d__Bacteria;	p__Actinobacteriota;	c__Actinobacteria;	o__Corynebacteriales;	f__Corynebacteriaceae;	g__Corynebacterium;	s__uncultured_bacterium
			3125352	0.897	d__Bacteria;	p__Proteobacteria;	c__Gammaproteobacteria;	o__Xanthomonadales;	f__Xanthomonadaceae;	g__Pseudoxanthomonas;	Ambiguous_taxa
			4475758	0.888	d__Bacteria;	p__Firmicutes;	c__Sulfobacillia;	o__Sulfobacillales;	f__Sulfobacillaceae;	g__Sulfobacillus;	s__uncultured_bacterium
			950909	0.886	d__Bacteria;	p__Proteobacteria;	c__Alphaproteobacteria;	o__Caulobacterales;	f__Caulobacteraceae;	g__Brevundimonas
			449755	0.881	d__Bacteria;	p__Proteobacteria;	c__Gammaproteobacteria;	o__Pseudomonadales;	f__Moraxellaceae;	g__Acinetobacter;	s__uncultured_bacterium
			574224	0.855	d__Bacteria;	p__Proteobacteria;	c__Gammaproteobacteria;	o__Pasteurellales;	f__Pasteurellaceae;	g__Haemophilus;	s__uncultured_bacterium
			406064	0.84	d__Bacteria;	p__Firmicutes;	c__Bacilli;	o__Staphylococcales;	f__Staphylococcaceae;	g__Staphylococcus;	s__uncultured_bacterium
			521851	0.836	d__Bacteria;	p__Actinobacteriota;	c__Actinobacteria;	o__Corynebacteriales;	f__Corynebacteriaceae;	g__Corynebacterium;	s__uncultured_bacterium
			861807	0.815	d__Bacteria;	p__Proteobacteria;	c__Gammaproteobacteria;	o__Burkholderiales;	f__Nitrosomonadaceae;	g__MND1;	s__uncultured_bacterium
			509773	0.785	d__Bacteria;	p__Proteobacteria;	c__Alphaproteobacteria;	o__Rhodobacterales;	f__Rhodobacteraceae;	g__Paracoccus
			341460	0.65	d__Bacteria;	p__Firmicutes;	c__Bacilli;	o__Staphylococcales;	f__Staphylococcaceae;	g__Staphylococcus
			377874	0.323	d__Bacteria;	p__Campilobacterota;	c__Campylobacteria;	o__Campylobacterales;	f__Campylobacteraceae;	g__Campylobacter;	s__uncultured_bacterium
			321584	0.315	d__Bacteria;	p__Actinobacteriota;	c__Actinobacteria;	o__Corynebacteriales;	f__Corynebacteriaceae;	g__Corynebacterium;	s__uncultured_bacterium
			30062	0.301	d__Bacteria;	p__Proteobacteria;	c__Gammaproteobacteria;	o__Aeromonadales;	f__Aeromonadaceae;	g__Aeromonas
			532569	0.099	d__Bacteria;	p__Actinobacteriota;	c__Actinobacteria;	o__Corynebacteriales;	f__Corynebacteriaceae;	g__Corynebacterium;	s__uncultured_bacterium
			715102	0.053	d__Bacteria;	p__Actinobacteriota;	c__Actinobacteria;	o__Corynebacteriales;	f__Corynebacteriaceae;	g__Corynebacterium;	s__uncultured_bacterium
			219151	0.042	d__Bacteria;	p__Actinobacteriota;	c__Actinobacteria;	o__Corynebacteriales;	f__Corynebacteriaceae;	g__Corynebacterium;	s__uncultured_bacterium
			495067	0.015	d__Bacteria;	p__Actinobacteriota;	c__Actinobacteria;	o__Corynebacteriales;	f__Corynebacteriaceae;	g__Corynebacterium;	s__uncultured_bacterium
			617833	-0.027	d__Bacteria;	p__Firmicutes;	c__Clostridia;	o__Peptostreptococcales-Tissierellales;	f__Peptostreptococcales-Tissierellales;	g__Peptoniphilus
			2751958	-0.188	d__Bacteria;	p__Actinobacteriota;	c__Actinobacteria;	o__Corynebacteriales;	f__Corynebacteriaceae;	g__Lawsonella;	s__uncultured_bacterium
			791149	-0.282	d__Bacteria;	p__Actinobacteriota;	c__Actinobacteria;	o__Corynebacteriales;	f__Corynebacteriaceae;	g__Corynebacterium
			494906	-0.302	d__Bacteria;	p__Firmicutes;	c__Bacilli;	o__Staphylococcales;	f__Staphylococcaceae;	g__Staphylococcus;	s__uncultured_bacterium
			841170	-0.419	d__Bacteria;	p__Firmicutes;	c__Clostridia;	o__Peptostreptococcales-Tissierellales;	f__Peptostreptococcales-Tissierellales;	g__Finegoldia;	s__uncultured_bacterium
			668105	-0.436	d__Bacteria;	p__Firmicutes;	c__Clostridia;	o__Peptostreptococcales-Tissierellales;	f__Peptostreptococcales-Tissierellales;	g__Anaerococcus;	s__uncultured_bacterium
			6693	-0.438	d__Bacteria;	p__Firmicutes;	c__Bacilli;	o__Lactobacillales;	f__Streptococcaceae;	g__Streptococcus;	s__uncultured_bacterium
			868615	-0.439	d__Bacteria;	p__Firmicutes;	c__Bacilli;	o__Lactobacillales;	f__Streptococcaceae;	g__Streptococcus;	s__uncultured_bacterium
			242293	-0.442	d__Bacteria;	p__Firmicutes;	c__Bacilli;	o__Lactobacillales;	f__Streptococcaceae;	g__Streptococcus
			539735	-0.447	d__Bacteria;	p__Firmicutes;	c__Bacilli;	o__Lactobacillales;	f__Streptococcaceae;	g__Streptococcus;	s__uncultured_organism
			2326547	-0.447	d__Bacteria;	p__Proteobacteria;	c__Alphaproteobacteria;	o__Rhizobiales;	f__Rhizobiaceae;	g__Allorhizobium-Neorhizobium-Pararhizobium-Rhizobium
			252119	-0.448	d__Bacteria;	p__Firmicutes;	c__Bacilli;	o__Lactobacillales;	f__Enterococcaceae;	g__Enterococcus
			1017181	-0.457	d__Bacteria;	p__Firmicutes;	c__Bacilli;	o__Lactobacillales;	f__Streptococcaceae;	g__Streptococcus;	s__uncultured_bacterium
			32	-0.461	d__Bacteria;	p__Firmicutes;	c__Bacilli;	o__Staphylococcales;	f__Gemellaceae;	g__Gemella;	s__uncultured_bacterium
			926526	-0.461	d__Bacteria;	p__Actinobacteriota;	c__Actinobacteria;	o__Micrococcales;	f__Micrococcaceae;	g__Arthrobacter
			1013316	-0.461	d__Bacteria;	p__Proteobacteria;	c__Gammaproteobacteria;	o__Pseudomonadales;	f__Moraxellaceae;	g__Acinetobacter
			3801267	-0.461	d__Bacteria;	p__Proteobacteria;	c__Alphaproteobacteria;	o__Rhizobiales;	f__Beijerinckiaceae;	g__Bosea
			11	-0.463	d__Bacteria;	p__Actinobacteriota;	c__Actinobacteria;	o__Corynebacteriales;	f__Dietziaceae;	g__Dietzia;	Ambiguous_taxa
			1047041	-0.463	d__Bacteria;	p__Proteobacteria;	c__Alphaproteobacteria;	o__Rhizobiales;	f__Beijerinckiaceae;	g__Methylobacterium-Methylorubrum
			7	-0.464	d__Bacteria;	p__Actinobacteriota;	c__Actinobacteria;	o__Micrococcales;	f__Intrasporangiaceae;	Ambiguous_taxa;	Ambiguous_taxa
			10	-0.465	d__Bacteria;	p__Firmicutes;	c__Bacilli;	o__Lactobacillales;	f__Streptococcaceae;	g__Streptococcus;	s__uncultured_bacterium
			386273	-0.466	d__Bacteria;	p__Proteobacteria;	c__Gammaproteobacteria;	o__Pseudomonadales;	f__Moraxellaceae;	g__Psychrobacter
			256215	-0.467	d__Bacteria;	p__Actinobacteriota;	c__Actinobacteria;	o__Micrococcales;	f__Micrococcaceae;	g__Arthrobacter
			1016369	-0.467	d__Archaea;	p__Thermoplasmatota;	c__Thermoplasmata;	o__Thermoplasmatales;	f__Ferroplasmaceae;	g__Ferroplasma;	s__uncultured_archaeon
			4464108	-0.467	d__Bacteria;	p__Firmicutes;	c__Bacilli;	o__Lactobacillales;	f__Streptococcaceae;	g__Streptococcus;	s__Streptococcus_salivarius
			18	-0.469	d__Bacteria;	p__Proteobacteria;	c__Alphaproteobacteria;	o__Rhizobiales;	f__Beijerinckiaceae;	g__Methylobacterium-Methylorubrum;	s__Methylobacterium_sp.
			4374816	-0.469	d__Bacteria;	p__Firmicutes;	c__Bacilli;	o__Staphylococcales;	f__Staphylococcaceae;	g__Staphylococcus
			615514	-0.47	d__Bacteria;	p__Bdellovibrionota;	c__Oligoflexia;	o__0319-6G20;	f__0319-6G20;	g__0319-6G20;	s__uncultured_bacterium
			136627	-0.471	d__Bacteria;	p__Proteobacteria;	c__Alphaproteobacteria;	o__Rhodobacterales;	f__Rhodobacteraceae
			256089	-0.471	d__Bacteria;	p__Proteobacteria;	c__Alphaproteobacteria;	o__Sphingomonadales;	f__Sphingomonadaceae;	g__Novosphingobium
			17	-0.472	d__Bacteria;	p__Firmicutes;	c__Bacilli;	o__Staphylococcales;	f__Staphylococcaceae;	g__Staphylococcus
			19	-0.472	d__Bacteria;	p__Bacteroidota;	c__Bacteroidia;	o__Bacteroidales;	f__Prevotellaceae;	g__Prevotella;	s__uncultured_bacterium
			137056	-0.472	d__Bacteria;	p__Bacteroidota;	c__Bacteroidia;	o__Bacteroidales;	f__Prevotellaceae;	g__Prevotella;	s__uncultured_bacterium
			936454	-0.472	d__Bacteria;	p__Proteobacteria;	c__Gammaproteobacteria;	o__Alteromonadales;	f__Shewanellaceae;	g__Shewanella;	s__uncultured_bacterium
			4388772	-0.472	d__Bacteria;	p__Proteobacteria;	c__Alphaproteobacteria;	o__Rhodobacterales;	f__Rhodobacteraceae;	g__Paracoccus
			20	-0.473	d__Bacteria;	p__Proteobacteria;	c__Gammaproteobacteria;	o__Acidithiobacillales;	f__Acidithiobacillaceae;	g__Acidithiobacillus;	s__Acidithiobacillus_thiooxidans
			22	-0.473	d__Bacteria;	p__Patescibacteria;	c__Saccharimonadia;	o__Saccharimonadales;	f__Saccharimonadales;	g__Saccharimonadales
			223056	-0.473	d__Bacteria;	p__Actinobacteriota;	c__Actinobacteria;	o__Micrococcales;	f__Dermabacteraceae;	g__Brachybacterium
			266510	-0.473	d__Bacteria;	p__Proteobacteria;	c__Alphaproteobacteria;	o__Caulobacterales;	f__Caulobacteraceae;	g__Brevundimonas
			73538	-0.474	d__Bacteria;	p__Actinobacteriota;	c__Actinobacteria;	o__Propionibacteriales;	f__Propionibacteriaceae;	g__Cutibacterium;	s__uncultured_bacterium
			423025	-0.474	d__Bacteria;	p__Firmicutes;	c__Bacilli;	o__Staphylococcales;	f__Gemellaceae;	g__Gemella;	s__uncultured_bacterium
			867135	-0.474	d__Bacteria;	p__Actinobacteriota;	c__Actinobacteria;	o__Corynebacteriales;	f__Corynebacteriaceae;	g__Corynebacterium;	s__uncultured_bacterium
			1024188	-0.474	d__Bacteria;	p__Actinobacteriota;	c__Actinobacteria;	o__Corynebacteriales;	f__Corynebacteriaceae;	g__Corynebacterium;	s__uncultured_bacterium
			21	-0.475	d__Bacteria;	p__Deinococcota;	c__Deinococci;	o__Thermales;	f__Thermaceae;	g__Thermus
			161677	-0.475	d__Bacteria;	p__Firmicutes;	c__Bacilli;	o__Staphylococcales;	f__Staphylococcaceae;	g__Staphylococcus
			573757	-0.475	d__Bacteria;	p__Actinobacteriota;	c__Actinobacteria;	o__Micrococcales;	f__Micrococcaceae;	g__Rothia;	s__uncultured_bacterium
			27	-0.476	d__Bacteria;	p__Proteobacteria;	c__Gammaproteobacteria;	o__Pseudomonadales;	f__Moraxellaceae;	g__Acinetobacter
			30	-0.476	d__Bacteria;	p__Actinobacteriota;	c__Actinobacteria;	o__Micrococcales;	f__Micrococcaceae;	g__Rothia;	s__uncultured_bacterium
			104963	-0.476	d__Bacteria;	p__Firmicutes;	c__Bacilli;	o__Staphylococcales;	f__Staphylococcaceae;	g__Staphylococcus;	s__uncultured_bacterium
			138436	-0.476	d__Bacteria;	p__Bacteroidota;	c__Bacteroidia;	o__Cytophagales;	f__Hymenobacteraceae;	g__Hymenobacter;	s__uncultured_bacterium
			526833	-0.476	d__Bacteria;	p__Firmicutes;	c__Bacilli;	o__Lactobacillales;	f__Carnobacteriaceae;	g__Granulicatella
			819448	-0.476	d__Bacteria;	p__Actinobacteriota;	c__Actinobacteria;	o__Corynebacteriales;	f__Corynebacteriaceae;	g__Lawsonella;	s__uncultured_bacterium
			903426	-0.476	d__Bacteria;	p__Firmicutes;	c__Bacilli;	o__Lactobacillales;	f__Streptococcaceae;	g__Streptococcus;	s__uncultured_bacterium
			913867	-0.476	d__Bacteria;	p__Bacteroidota;	c__Bacteroidia;	o__Bacteroidales;	f__Porphyromonadaceae;	g__Porphyromonas;	s__uncultured_bacterium
			3453734	-0.476	d__Bacteria;	p__Actinobacteriota;	c__Actinobacteria;	o__Corynebacteriales;	f__Corynebacteriaceae;	g__Corynebacterium;	s__uncultured_bacterium
			4353264	-0.476	d__Bacteria;	p__Firmicutes;	c__Sulfobacillia;	o__Sulfobacillales;	f__Sulfobacillaceae;	g__Sulfobacillus;	s__uncultured_bacterium
			14	-0.477	d__Bacteria;	p__Firmicutes;	c__Bacilli;	o__Lactobacillales;	f__Streptococcaceae;	g__Streptococcus;	s__uncultured_bacterium
			115186	-0.493	d__Bacteria;	p__Firmicutes;	c__Clostridia;	o__Lachnospirales;	f__Lachnospiraceae
			855538	-0.493	d__Bacteria;	p__Firmicutes;	c__Bacilli;	o__Lactobacillales;	f__Listeriaceae;	g__Brochothrix
			51926	-0.506	d__Bacteria;	p__Actinobacteriota;	c__Actinobacteria;	o__Micrococcales;	f__Micrococcaceae;	g__Rothia;	s__uncultured_bacterium
			114813	-0.506	d__Bacteria;	p__Firmicutes;	c__Negativicutes;	o__Veillonellales-Selenomonadales;	f__Veillonellaceae;	g__Veillonella;	s__uncultured_bacterium
			225453	-0.506	d__Bacteria;	p__Proteobacteria;	c__Alphaproteobacteria;	o__Sphingomonadales;	f__Sphingomonadaceae;	g__Sphingomonas;	s__metagenome
			4320462	-0.507	d__Bacteria;	p__Firmicutes;	c__Clostridia;	o__Peptostreptococcales-Tissierellales;	f__Peptostreptococcales-Tissierellales;	g__Anaerococcus;	s__uncultured_bacterium
			814853	-0.51	d__Bacteria;	p__Actinobacteriota;	c__Actinobacteria;	o__Corynebacteriales;	f__Corynebacteriaceae
			209511	-0.512	d__Bacteria;	p__Firmicutes;	c__Desulfitobacteriia;	o__Desulfitobacteriales;	f__Desulfitobacteriaceae;	g__Desulfitobacterium;	s__uncultured_Desulfosporosinus
			37	-0.513	d__Bacteria;	p__Firmicutes;	c__Bacilli;	o__Staphylococcales;	f__Gemellaceae;	g__Gemella;	s__uncultured_bacterium
			24	-0.515	d__Bacteria;	p__Firmicutes;	c__Clostridia;	o__Peptostreptococcales-Tissierellales;	f__Peptostreptococcales-Tissierellales;	g__Finegoldia;	s__uncultured_bacterium
			103743	-0.515	d__Bacteria;	p__Firmicutes;	c__Bacilli;	o__Staphylococcales;	f__Staphylococcaceae;	g__Staphylococcus;	s__uncultured_bacterium
			9	-0.517	d__Bacteria;	p__Firmicutes;	c__Negativicutes;	o__Veillonellales-Selenomonadales;	f__Veillonellaceae;	g__Veillonella;	s__uncultured_organism
			35	-0.517	d__Bacteria;	p__Firmicutes;	c__Bacilli;	o__Lactobacillales;	f__Carnobacteriaceae;	g__Granulicatella
			211507	-0.517	d__Bacteria;	p__Proteobacteria;	c__Gammaproteobacteria;	o__Pseudomonadales;	f__Moraxellaceae;	g__Acinetobacter
			23	-0.519	d__Bacteria;	p__Firmicutes;	c__Clostridia;	o__Peptostreptococcales-Tissierellales;	f__Peptostreptococcales-Tissierellales;	g__Anaerococcus;	s__uncultured_bacterium
			133306	-0.519	d__Bacteria;	p__Firmicutes;	c__Bacilli;	o__Lactobacillales;	f__Streptococcaceae;	g__Streptococcus;	s__uncultured_bacterium
			821930	-0.52	d__Bacteria;	p__Proteobacteria;	c__Gammaproteobacteria;	o__Pasteurellales;	f__Pasteurellaceae;	g__Haemophilus;	s__uncultured_bacterium
			523036	-0.521	d__Bacteria;	p__Proteobacteria;	c__Gammaproteobacteria;	o__Pseudomonadales;	f__Moraxellaceae;	g__Acinetobacter
			553205	-0.521	d__Bacteria;	p__Firmicutes;	c__Negativicutes;	o__Veillonellales-Selenomonadales;	f__Veillonellaceae;	g__Veillonella;	s__uncultured_organism
			153544	-0.522	d__Bacteria;	p__Actinobacteriota;	c__Actinobacteria;	o__Actinomycetales;	f__Actinomycetaceae;	g__Actinomyces;	s__uncultured_bacterium
			4435199	-0.522	d__Bacteria;	p__Bacteroidota;	c__Bacteroidia;	o__Bacteroidales;	f__Porphyromonadaceae;	g__Porphyromonas;	s__uncultured_bacterium
			4466006	-0.522	d__Bacteria;	p__Firmicutes;	c__Bacilli;	o__Alicyclobacillales;	f__Alicyclobacillaceae;	g__Acidibacillus;	s__uncultured_bacterium
			28	-0.523	d__Bacteria;	p__Bacteroidota;	c__Bacteroidia;	o__Flavobacteriales;	f__Flavobacteriaceae;	g__Capnocytophaga;	s__uncultured_bacterium
			199630	-0.523	d__Bacteria;	p__Firmicutes;	c__Desulfitobacteriia;	o__Desulfitobacteriales;	f__Desulfitobacteriaceae;	g__Desulfosporosinus;	s__Desulfosporosinus_sp.
			268353	-0.523	d__Bacteria;	p__Firmicutes;	c__Sulfobacillia;	o__Sulfobacillales;	f__Sulfobacillaceae;	g__Sulfobacillus;	s__uncultured_Sulfobacillus
			361100	-0.523	d__Bacteria;	p__Proteobacteria;	c__Gammaproteobacteria;	o__Burkholderiales;	f__Neisseriaceae;	g__Neisseria;	s__uncultured_bacterium
			1074210	-0.523	d__Bacteria;	p__Actinobacteriota;	c__Actinobacteria;	o__Propionibacteriales;	f__Nocardioidaceae;	g__Nocardioides;	s__uncultured_bacterium
			4369229	-0.523	d__Bacteria;	p__Proteobacteria;	c__Gammaproteobacteria;	o__Pasteurellales;	f__Pasteurellaceae;	g__Aggregatibacter;	s__uncultured_bacterium
			967427	-0.541	d__Bacteria;	p__Proteobacteria;	c__Alphaproteobacteria;	o__Sphingomonadales;	f__Sphingomonadaceae;	g__Sphingomonas;	s__uncultured_bacterium
			511475	-0.599	d__Bacteria;	p__Proteobacteria;	c__Alphaproteobacteria;	o__Caulobacterales;	f__Caulobacteraceae;	g__Brevundimonas
			579608	-0.608	d__Bacteria;	p__Bdellovibrionota;	c__Bdellovibrionia;	o__Bdellovibrionales;	f__Bdellovibrionaceae;	g__Bdellovibrio;	s__uncultured_bacterium
			137741	-0.682	d__Bacteria;	p__Firmicutes;	c__Bacilli;	o__Alicyclobacillales;	f__Alicyclobacillaceae;	g__Alicyclobacillus;	Ambiguous_taxa
			8	-0.683	d__Bacteria;	p__Proteobacteria;	c__Gammaproteobacteria;	o__Burkholderiales;	f__Burkholderiaceae;	g__Cupriavidus
			6	-0.73	d__Bacteria;	p__Proteobacteria;	c__Gammaproteobacteria;	o__Alteromonadales;	f__Psychromonadaceae;	g__Psychromonas
			1084865	-0.752	d__Bacteria;	p__Proteobacteria;	c__Gammaproteobacteria;	o__Burkholderiales;	f__Rhodocyclaceae;	g__Dechloromonas
			496787	-0.79	d__Bacteria;	p__Cyanobacteria;	c__Cyanobacteriia;	o__Chloroplast;	f__Chloroplast;	g__Chloroplast;	s__Ammopiptanthus_mongolicus
			542475	-0.813	d__Bacteria;	p__Proteobacteria;	c__Alphaproteobacteria;	o__Sphingomonadales;	f__Sphingomonadaceae
			5	-0.835	d__Bacteria;	p__Firmicutes;	c__Bacilli;	o__Lactobacillales;	f__Streptococcaceae;	g__Streptococcus;	s__uncultured_bacterium
			181589	-0.889	Unassigned
			12	-0.894	d__Bacteria;	p__Actinobacteriota;	c__Actinobacteria;	o__Micrococcales;	f__Micrococcaceae;	g__Rothia;	s__uncultured_bacterium
			3	-0.895	d__Bacteria;	p__Firmicutes;	c__Negativicutes;	o__Veillonellales-Selenomonadales;	f__Veillonellaceae;	g__Veillonella
			1	-0.929	d__Bacteria;	p__Actinobacteriota;	c__Actinobacteria;	o__Micrococcales;	f__Microbacteriaceae

## Sheet: 2BPLS_Chem_vs_Fungi
Microbial community profiling in an extremely acidic environment interested by cold natural carbon dioxide spring: the case of the Mefite of the Ansanto Valley (southern Italy).
Olga De Castro, Mariano Avino, Federica Carraturo, Emanuela Di Iorio, Donato Giovannelli, Michele Innangi, Bruno Menale, Nicolina Mormile, Jacopo Troisi, Marco Guida.
Table S7. Complete list of the correlation between the different variables within and between blocks in the 2B-PLS analyses.
Chemical Data	Correlation		Fungi OTUs	Correlation	Kingdom	Phylum	Class	Order	Family	Genus	Species
Pb	1		46	0.998	k__Fungi;	p__Ascomycota;	c__Sordariomycetes;	o__Sordariales;	f__Chaetomiaceae;	g__Chaetomium
Cr	0.999		32	0.998	k__Fungi;	p__Ascomycota;	c__Eurotiomycetes;	o__Eurotiales;	f__Aspergillaceae;	g__Aspergillus;	s__Aspergillus_niger
V	0.999		29	0.998	k__Fungi;	p__Ascomycota;	c__Eurotiomycetes;	o__Eurotiales;	f__Aspergillaceae;	g__Penicillium
Volatile Substances	0.999		3	0.998	k__Fungi;	p__Ascomycota;	c__Eurotiomycetes;	o__Eurotiales;	f__Aspergillaceae;	g__Aspergillus;	s__unidentified
Al	0.998		15963	0.997	k__Fungi;	p__Ascomycota;	c__Sordariomycetes;	o__Sordariales;	f__Chaetomiaceae;	g__Chaetomium
Fe	0.998		7854	0.997	k__Fungi;	p__Ascomycota;	c__Eurotiomycetes;	o__Eurotiales;	f__Trichocomaceae;	g__Talaromyces;	s__Talaromyces_helicus
Li	0.998		45	0.997	k__Fungi;	p__Basidiomycota;	c__Tremellomycetes;	o__Tremellales;	f__Bulleribasidiaceae;	g__Dioszegia;	s__Dioszegia_hungarica
Ni	0.998		40	0.995	k__Fungi;	p__Basidiomycota;	c__Malasseziomycetes;	o__Malasseziales;	f__unidentified;	g__unidentified;	s__unidentified
pH	0.998		27	0.992	k__Fungi;	p__Basidiomycota;	c__Tremellomycetes;	o__Holtermanniales;	f__Holtermanniales_fam_Incertae_sedis;	g__Holtermanniella;	s__Holtermanniella_takashimae
Sr	0.997		7408	0.991	k__Fungi;	p__Basidiomycota;	c__Malasseziomycetes;	o__Malasseziales;	f__Malasseziaceae;	g__Malassezia
B	0.995		56	0.99	k__Fungi;	p__Ascomycota;	c__Dothideomycetes;	o__Dothideales;	f__Aureobasidiaceae;	g__Aureobasidium
Zn	0.995		10	0.989	k__Fungi;	p__Basidiomycota;	c__Agaricomycetes;	o__Polyporales;	f__Meruliaceae;	g__Ceriporia;	s__Ceriporia_reticulata
Co	0.992		28	0.988	k__Fungi;	p__Basidiomycota;	c__Malasseziomycetes;	o__Malasseziales;	f__Malasseziaceae;	g__Malassezia;	s__Malassezia_globosa
Hg	0.992		7	0.817	k__Fungi;	p__Basidiomycota;	c__Malasseziomycetes;	o__Malasseziales;	f__Malasseziaceae;	g__Malassezia
U	0.992		9	0.203	k__Fungi;	p__Ascomycota;	c__Saccharomycetes;	o__Saccharomycetales;	f__Debaryomycetaceae;	g__Debaryomyces
Tl	0.99		41	-0.299	k__Fungi;	p__Basidiomycota;	c__Malasseziomycetes;	o__Malasseziales;	f__Malasseziaceae;	g__Malassezia;	s__Malassezia_globosa
Sn	0.989		48	-0.454	k__Fungi;	p__Ascomycota;	c__Dothideomycetes;	o__Pleosporales;	f__Phaeosphaeriaceae;	g__unidentified;	s__unidentified
Ba	0.985		8	-0.455	k__Fungi;	p__Basidiomycota;	c__Agaricomycetes;	o__Agaricales;	f__Physalacriaceae;	g__Cylindrobasidium
Cu	0.958		61	-0.456	Unassigned
Cellulose	0.922		9085	-0.457	Unassigned
As	0.913		38	-0.457	k__Fungi;	p__Basidiomycota;	c__Agaricomycetes;	o__Agaricales;	f__Pleurotaceae;	g__Pleurotus
Se	0.881		25	-0.457	Unassigned
F-	0.834		18	-0.457	Unassigned
Be	0.829		5	-0.457	Unassigned
Mn	0.814		55	-0.458	Unassigned
DOC	0.808		52	-0.524	k__Fungi;	p__Basidiomycota;	c__Microbotryomycetes;	o__Sporidiobolales;	f__Sporidiobolaceae;	g__unidentified;	s__unidentified
Te	0.674		21	-0.537	k__Fungi;	p__Ascomycota;	c__Sordariomycetes;	o__Hypocreales
NO2-	0.631		14623	-0.539	k__Fungi;	p__Basidiomycota;	c__Agaricomycetes;	o__unidentified;	f__unidentified;	g__unidentified;	s__unidentified
PO43-	-0.048		35	-0.54	k__Fungi;	p__Basidiomycota;	c__Agaricomycetes;	o__Hymenochaetales;	f__Hymenochaetaceae;	g__Hymenochaete
NO3-	-0.157		53	-0.541	k__Fungi;	p__Ascomycota;	c__Dothideomycetes;	o__Pleosporales;	f__unidentified;	g__unidentified;	s__unidentified
Cl-	-0.507		50	-0.541	Unassigned
SO42-	-0.709		47	-0.541	k__Fungi;	p__Basidiomycota;	c__Agaricomycetes;	o__Hymenochaetales;	f__Hymenochaetaceae;	g__Fuscoporia
			42	-0.541	k__Fungi;	p__Basidiomycota;	c__Agaricomycetes;	o__Polyporales;	f__Meruliaceae;	g__Phlebia
			33	-0.541	k__Fungi;	p__Basidiomycota;	c__Agaricomycetes;	o__Russulales;	f__Peniophoraceae;	g__Peniophora
			31	-0.541	k__Fungi;	p__Basidiomycota;	c__Agaricomycetes;	o__Corticiales;	f__Corticiaceae;	g__Corticium;	s__unidentified
			30	-0.541	k__Fungi;	p__Basidiomycota;	c__Exobasidiomycetes;	o__Microstromatales;	f__unidentified;	g__unidentified;	s__unidentified
			14	-0.541	k__Fungi;	p__Ascomycota;	c__Eurotiomycetes;	o__Verrucariales;	f__Verrucariaceae;	g__Verrucaria;	s__Verrucaria_macrostoma
			13	-0.541	k__Fungi;	p__Basidiomycota;	c__Agaricomycetes;	o__Cantharellales;	f__unidentified;	g__unidentified;	s__unidentified
			60	-0.599	k__Fungi;	p__Ascomycota;	c__Dothideomycetes;	o__Capnodiales;	f__Cladosporiaceae;	g__Cladosporium
			44	-0.98	k__Fungi;	p__Basidiomycota;	c__Agaricomycetes;	o__Polyporales;	f__Meruliaceae;	g__Flavodon;	s__unidentified
